# Supplementary material for: Co-regulatory expression quantitative trait loci mapping: method and application to endometrial cancer
Source: BMC Med Genomics. 2011 Jan 12;4:6. doi: 10.1186/1755-8794-4-6 (PMC3032645; doi:10.1186/1755-8794-4-6)
Supplement: Additional file 1 — Significant creQTLs. All significant creQTLs at q = 0.005 with annotation. [file 1755-8794-4-6-S1.ZIP › Add.File.1.xls]

## Sheet: sheet1
p-value=	9.77028e-12
Entrez.ID	Position	Location	Probe.Set.ID	dbSNP.RS.ID	Chromosome	Physical.Position	Allele.A	Allele.B	Gene.Symbol	Gene.Title	Chromosomal.Location	URL.Pubmed	URL.Ensembl	UniGene.ID	SwissProt	RefSeq.Transcript.ID	Gene.Ontology.Biological.Process	Gene.Ontology.Cellular.Component	Gene.Ontology.Molecular.Function	Pathway	InterPro	Trans.Membrane	ks.p.value	min.p.value
8732	downstream	125994	SNP_A-1654794	rs959186	6	89250713	A	G	RNGTT	RNA guanylyltransferase and 5'-phosphatase	chr6q16	http://www.ncbi.nlm.nih.gov/sites/entrez?db=pubmed&cmd=search&term=RNGTT	http://www.ensembl.org/Mus_musculus/geneview?gene=ENSG00000111880	Hs.567378	B2R623 // B4DIQ0 // B4DSJ8 // O60942 // Q5TCW7 // Q7Z3R6	NM_003800	0006370 // mRNA capping // traceable author statement // 0006370 // mRNA capping // inferred from electronic annotation // 0006396 // RNA processing // traceable author statement // 0006397 // mRNA processing // inferred from electronic annotation // 0006470 // protein amino acid dephosphorylation // inferred from electronic annotation // 0016311 // dephosphorylation // inferred from electronic a…	0005634 // nucleus // traceable author statement // 0005634 // nucleus // inferred from electronic annotation // 0005654 // nucleoplasm // not recorded	0000166 // nucleotide binding // inferred from electronic annotation // 0003824 // catalytic activity // inferred from electronic annotation // 0004484 // mRNA guanylyltransferase activity // traceable author statement // 0004484 // mRNA guanylyltransferase activity // inferred from electronic annotation // 0004651 // polynucleotide 5'-phosphatase activity // inferred from electronic annotation /…	mRNA_processing_Reactome // GenMAPP	IPR012310 // ATP dependent DNA ligase, central // 0.0035	---	0.155376	0.000113264
Cluster Genes	Gene Symbol	Gene Title	Chromosomal Location	URL Pubmed	URL Ensembl	Entrez	UniGene ID	SwissProt	RefSeq Transcript ID	Gene Ontology Biological Process	Gene Ontology Cellular Component	Gene Ontology Molecular Function	Pathway	InterPro	Trans Membrane
A_23_P111020	SRF	serum response factor (c-fos serum response element-binding transcription factor)	chr6p21.1	http://www.ncbi.nlm.nih.gov/sites/entrez?db=pubmed&cmd=search&term=SRF	http://www.ensembl.org/Mus_musculus/geneview?gene=ENSG00000112658	6722	Hs.520140	B4DU24 // P11831 // Q59GI1	NM_003131	0001829 // trophectodermal cell differentiation // inferred from direct assay // 0001947 // heart looping // inferred from electronic annotation // 0001947 // heart looping // inferred from sequence or structural similarity // 0002042 // cell migration involved in sprouting angiogenesis // inferred from mutant phenotype // 0006350 // transcription // inferred from electronic annotation // 0006355…	0005634 // nucleus // inferred from electronic annotation // 0005634 // nucleus // inferred from direct assay // 0005730 // nucleolus // inferred from direct assay // 0005737 // cytoplasm // inferred from electronic annotation // 0005737 // cytoplasm // inferred from direct assay // 0005737 // cytoplasm // traceable author statement	0003677 // DNA binding // inferred from electronic annotation // 0003700 // transcription factor activity // inferred from electronic annotation // 0003700 // transcription factor activity // inferred from direct assay // 0003704 // specific RNA polymerase II transcription factor activity // inferred from direct assay // 0005515 // protein binding // inferred from electronic annotation // 0005515…	---	---	---
A_23_P116435	NA	NA	NA	NA	NA	NA	NA	NA	NA	NA	NA	NA	NA	NA	NA
A_23_P138011	ATP8B2	ATPase, class I, type 8B, member 2	chr1q21.3	http://www.ncbi.nlm.nih.gov/sites/entrez?db=pubmed&cmd=search&term=ATP8B2	http://www.ensembl.org/Mus_musculus/geneview?gene=ENSG00000143515	57198	Hs.435700	B3KVY8 // P98198 // Q5VZ21 // Q6P3T1 // Q6PG43 // Q8TF62	NM_001005855 // NM_020452	0006754 // ATP biosynthetic process // inferred from electronic annotation // 0015914 // phospholipid transport // inferred from electronic annotation	0016020 // membrane // inferred from electronic annotation // 0016021 // integral to membrane // inferred from reviewed computational analysis // 0016021 // integral to membrane // inferred from electronic annotation	0000166 // nucleotide binding // inferred from electronic annotation // 0000287 // magnesium ion binding // inferred from electronic annotation // 0004012 // phospholipid-translocating ATPase activity // inferred from electronic annotation // 0005524 // ATP binding // inferred from electronic annotation // 0015662 // ATPase activity, coupled to transmembrane movement of ions, phosphorylative mech…	---	IPR013200 // Haloacid dehalogenase-like hydrolase, type 3 // 3.3E-4 // IPR013200 // Haloacid dehalogenase-like hydrolase, type 3 // 3.3E-4	uc001fex.1 // span:102-124,309-331,357-379,904-923,938-957,988-1010,1025-1044,1051-1073,1098-1120 // numtm:9 // NP_065185.1 // span:102-124,309-331,357-379,904-923,938-957,988-1010,1025-1044,1051-1073,1098-1120 // numtm:9 // ENSP00000357475 // span:102-124,309-331,357-379,904-923,938-957,988-1010,1025-1044,1051-1073,1098-1120 // numtm:9 // ENSP00000344124 // span:88-110,295-317,343-365,890-909,92…
A_23_P53838	IRS2	insulin receptor substrate 2	chr13q34	http://www.ncbi.nlm.nih.gov/sites/entrez?db=pubmed&cmd=search&term=IRS2	http://www.ensembl.org/Mus_musculus/geneview?gene=ENSG00000185950	8660	Hs.442344	Q8TF73 // Q96RG4 // Q96RG5 // Q9P084 // Q9UP29 // Q9Y4H2	NM_003749	0002053 // positive regulation of mesenchymal cell proliferation // inferred from electronic annotation // 0006006 // glucose metabolic process // traceable author statement // 0007165 // signal transduction // traceable author statement // 0007165 // signal transduction // inferred from electronic annotation // 0007420 // brain development // inferred from electronic annotation // 0008283 // cel…	0005886 // plasma membrane // not recorded	0004871 // signal transducer activity // traceable author statement // 0004871 // signal transducer activity // inferred from electronic annotation // 0004872 // receptor activity // inferred from electronic annotation // 0005158 // insulin receptor binding // inferred from electronic annotation // 0005515 // protein binding // inferred from physical interaction // 0019901 // protein kinase bindi…	---	---	---
A_23_P85647	INPP5B	inositol polyphosphate-5-phosphatase, 75kDa	chr1p34	http://www.ncbi.nlm.nih.gov/sites/entrez?db=pubmed&cmd=search&term=INPP5B	http://www.ensembl.org/Mus_musculus/geneview?gene=ENSG00000204084	3633	Hs.449942	B1ARF3 // B3KMW4 // B4DHF0 // P32019	NM_005540	0006355 // regulation of transcription, DNA-dependent // inferred from electronic annotation // 0007165 // signal transduction // inferred from electronic annotation	0005622 // intracellular // inferred from electronic annotation // 0005829 // cytosol // inferred from electronic annotation // 0016021 // integral to membrane // non-traceable author statement // 0016021 // integral to membrane // inferred from electronic annotation	0003700 // transcription factor activity // inferred from electronic annotation // 0004437 // inositol or phosphatidylinositol phosphatase activity // inferred from electronic annotation // 0004439 // phosphatidylinositol-4,5-bisphosphate 5-phosphatase activity // inferred from electronic annotation // 0004445 // inositol-polyphosphate 5-phosphatase activity // non-traceable author statement // 0…	---	IPR005135 // Endonuclease/exonuclease/phosphatase // 7.7E-6	---
A_23_P97947	PRLHR	prolactin releasing hormone receptor	chr10q26.13	http://www.ncbi.nlm.nih.gov/sites/entrez?db=pubmed&cmd=search&term=PRLHR	http://www.ensembl.org/Mus_musculus/geneview?gene=ENSG00000119973	2834	Hs.248119	A5JUU5 // B2R881 // P49683	NM_004248	0007165 // signal transduction // inferred from electronic annotation // 0007186 // G-protein coupled receptor protein signaling pathway // traceable author statement // 0007186 // G-protein coupled receptor protein signaling pathway // inferred from electronic annotation // 0007565 // female pregnancy // traceable author statement // 0007631 // feeding behavior // inferred from electronic annota…	0005886 // plasma membrane // inferred from electronic annotation // 0005887 // integral to plasma membrane // traceable author statement // 0016020 // membrane // inferred from electronic annotation // 0016021 // integral to membrane // inferred from electronic annotation	0004871 // signal transducer activity // inferred from electronic annotation // 0004872 // receptor activity // inferred from electronic annotation // 0004930 // G-protein coupled receptor activity // traceable author statement // 0004930 // G-protein coupled receptor activity // inferred from electronic annotation // 0004983 // neuropeptide Y receptor activity // inferred from electronic annotat…	GPCRDB_Class_A_Rhodopsin-like // GenMAPP	---	uc001ldp.1 // span:63-85,98-120,135-157,177-199,224-246,278-300,315-337 // numtm:7 // uc001ldq.1 // span:63-85,98-120,135-157,177-199,224-246,278-300,315-337 // numtm:7 // NP_004239.1 // span:63-85,98-120,135-157,177-199,224-246,278-300,315-337 // numtm:7 // BAA31159.1 // span:63-85,98-120,135-157,177-199,224-246,278-300,315-337 // numtm:7 // BAF83150.1 // span:63-85,98-120,135-157,177-199,224-24…
p-value=	3.21977e-11
Entrez.ID	Position	Location	Probe.Set.ID	dbSNP.RS.ID	Chromosome	Physical.Position	Allele.A	Allele.B	Gene.Symbol	Gene.Title	Chromosomal.Location	URL.Pubmed	URL.Ensembl	UniGene.ID	SwissProt	RefSeq.Transcript.ID	Gene.Ontology.Biological.Process	Gene.Ontology.Cellular.Component	Gene.Ontology.Molecular.Function	Pathway	InterPro	Trans.Membrane	ks.p.value	min.p.value
5983	upstream	304602	SNP_A-1731575	rs9315220	13	32985603	A	G	RFC3	replication factor C (activator 1) 3, 38kDa	chr13q12.3-q13	http://www.ncbi.nlm.nih.gov/sites/entrez?db=pubmed&cmd=search&term=RFC3	http://www.ensembl.org/Mus_musculus/geneview?gene=ENSG00000133119	Hs.115474	A8MX32 // B4DKE6 // P40938 // Q53HK8 // Q5U0C2 // Q5W0E8	NM_002915 // NM_181558	0000731 // DNA synthesis during DNA repair // traceable author statement // 0006260 // DNA replication // inferred from electronic annotation // 0006260 // DNA replication // inferred from direct assay // 0006271 // DNA strand elongation during DNA replication // traceable author statement // 0006297 // nucleotide-excision repair, DNA gap filling // not recorded // 0046683 // response to organoph…	0005634 // nucleus // inferred from electronic annotation // 0005654 // nucleoplasm // not recorded // 0005663 // DNA replication factor C complex // inferred from direct assay // 0005663 // DNA replication factor C complex // traceable author statement	0000166 // nucleotide binding // inferred from electronic annotation // 0003677 // DNA binding // inferred from electronic annotation // 0003677 // DNA binding // inferred from direct assay // 0003689 // DNA clamp loader activity // traceable author statement // 0005515 // protein binding // inferred from physical interaction // 0005524 // ATP binding // inferred from electronic annotation // 001…	DNA_replication_Reactome // GenMAPP	---	---	0.316984	0.000113264
90627	upstream	227702	SNP_A-1731575	rs9315220	13	32985603	A	G	STARD13	StAR-related lipid transfer (START) domain containing 13	chr13q12-q13	http://www.ncbi.nlm.nih.gov/sites/entrez?db=pubmed&cmd=search&term=STARD13	http://www.ensembl.org/Mus_musculus/geneview?gene=ENSG00000133121	Hs.507704	B2R789 // B3KRK6 // B3KT04 // B3KT75 // Q6MZG8 // Q86XT0 // Q9Y3M8	NM_052851 // NM_178006 // NM_178007	0007165 // signal transduction // inferred from electronic annotation	0005622 // intracellular // inferred from electronic annotation // 0005737 // cytoplasm // inferred from electronic annotation // 0005739 // mitochondrion // inferred from electronic annotation // 0005811 // lipid particle // inferred from electronic annotation // 0012511 // monolayer-surrounded lipid storage body // inferred from electronic annotation // 0016020 // membrane // inferred from elec…	0005096 // GTPase activator activity // inferred from electronic annotation // 0005515 // protein binding // inferred from physical interaction	---	---	---	0.316984	0.000113264
Cluster Genes	Gene Symbol	Gene Title	Chromosomal Location	URL Pubmed	URL Ensembl	Entrez	UniGene ID	SwissProt	RefSeq Transcript ID	Gene Ontology Biological Process	Gene Ontology Cellular Component	Gene Ontology Molecular Function	Pathway	InterPro	Trans Membrane
A_23_P17663	MX1	myxovirus (influenza virus) resistance 1, interferon-inducible protein p78 (mouse)	chr21q22.3	http://www.ncbi.nlm.nih.gov/sites/entrez?db=pubmed&cmd=search&term=MX1	http://www.ensembl.org/Mus_musculus/geneview?gene=ENSG00000157601	4599	Hs.517307	B2RDA5 // B3KU10 // P20591 // Q86YP5 // Q8NAA8 // Q96CI3	NM_001144925 // NM_002462	0006917 // induction of apoptosis // traceable author statement // 0006952 // defense response // traceable author statement // 0007165 // signal transduction // traceable author statement // 0009615 // response to virus // inferred from electronic annotation	0005737 // cytoplasm // inferred from electronic annotation // 0005829 // cytosol // inferred from direct assay	0000166 // nucleotide binding // inferred from electronic annotation // 0003924 // GTPase activity // inferred from electronic annotation // 0005515 // protein binding // inferred from physical interaction // 0005525 // GTP binding // traceable author statement // 0005525 // GTP binding // inferred from electronic annotation	---	---	---
A_23_P23074	IFI44	interferon-induced protein 44	chr1p31.1	http://www.ncbi.nlm.nih.gov/sites/entrez?db=pubmed&cmd=search&term=IFI44	http://www.ensembl.org/Mus_musculus/geneview?gene=ENSG00000137965	10561	Hs.82316	B4DYN8 // B7ZAG3 // B7ZB11 // Q8TCB0	NM_006417	0009615 // response to virus // traceable author statement	0005737 // cytoplasm // inferred from electronic annotation	---	---	---	---
A_23_P24004	IFIT2	interferon-induced protein with tetratricopeptide repeats 2	chr10q23-q25	http://www.ncbi.nlm.nih.gov/sites/entrez?db=pubmed&cmd=search&term=IFIT2	http://www.ensembl.org/Mus_musculus/geneview?gene=ENSG00000119922	3433	Hs.437609	A6NLE8 // B4DTZ5 // P09913 // Q05DN2 // Q8IZ03	NM_001547	---	---	0005488 // binding // inferred from electronic annotation	---	---	---
A_23_P35404	IFIT3	interferon-induced protein with tetratricopeptide repeats 3	chr10q24	http://www.ncbi.nlm.nih.gov/sites/entrez?db=pubmed&cmd=search&term=IFIT3	http://www.ensembl.org/Mus_musculus/geneview?gene=ENSG00000119917	3437	Hs.714337	B4DLS7 // O14879 // Q5T765	NM_001031683 // NM_001549	---	---	0005488 // binding // inferred from electronic annotation	---	---	---
A_23_P45870	IFI44L	interferon-induced protein 44-like	chr1p31.1	http://www.ncbi.nlm.nih.gov/sites/entrez?db=pubmed&cmd=search&term=IFI44L	http://www.ensembl.org/Mus_musculus/geneview?gene=ENSG00000137959	10964	Hs.389724	A4PB31 // B2R5Q5 // B4DDY4 // B4E019 // Q53G44	NM_006820	0006955 // immune response // inferred from electronic annotation	0005737 // cytoplasm // inferred from electronic annotation	---	---	---	---
A_23_P52266	IFIT1	interferon-induced protein with tetratricopeptide repeats 1	chr10q25-q26	http://www.ncbi.nlm.nih.gov/sites/entrez?db=pubmed&cmd=search&term=IFIT1	http://www.ensembl.org/Mus_musculus/geneview?gene=ENSG00000185745	3434	Hs.20315	B3KS50 // P09914 // Q5T7J1	NM_001548	---	0005737 // cytoplasm // non-traceable author statement	0005488 // binding // inferred from electronic annotation	---	---	---
A_23_P64828	OAS1	2',5'-oligoadenylate synthetase 1, 40/46kDa	chr12q24.1	http://www.ncbi.nlm.nih.gov/sites/entrez?db=pubmed&cmd=search&term=OAS1	http://www.ensembl.org/Mus_musculus/geneview?gene=ENSG00000089127	4938	Hs.524760	A7YIG8 // B4DTS8 // B4DWE7 // P00973 // Q1P9K4 // Q3ZM02	NM_001032409 // NM_002534 // NM_016816	0006139 // nucleobase, nucleoside, nucleotide and nucleic acid metabolic process // traceable author statement // 0006955 // immune response // inferred from electronic annotation	0005634 // nucleus // inferred from electronic annotation // 0005737 // cytoplasm // traceable author statement // 0005739 // mitochondrion // inferred from electronic annotation // 0005783 // endoplasmic reticulum // inferred from electronic annotation // 0005792 // microsome // inferred from electronic annotation	0000166 // nucleotide binding // inferred from electronic annotation // 0003723 // RNA binding // inferred from electronic annotation // 0005524 // ATP binding // inferred from electronic annotation // 0016740 // transferase activity // inferred from electronic annotation // 0016779 // nucleotidyltransferase activity // inferred from electronic annotation	---	---	---
p-value=	3.21977e-11
Entrez.ID	Position	Location	Probe.Set.ID	dbSNP.RS.ID	Chromosome	Physical.Position	Allele.A	Allele.B	Gene.Symbol	Gene.Title	Chromosomal.Location	URL.Pubmed	URL.Ensembl	UniGene.ID	SwissProt	RefSeq.Transcript.ID	Gene.Ontology.Biological.Process	Gene.Ontology.Cellular.Component	Gene.Ontology.Molecular.Function	Pathway	InterPro	Trans.Membrane	ks.p.value	min.p.value
5983	upstream	356345	SNP_A-1751757	rs4943110	13	32933860	A	T	RFC3	replication factor C (activator 1) 3, 38kDa	chr13q12.3-q13	http://www.ncbi.nlm.nih.gov/sites/entrez?db=pubmed&cmd=search&term=RFC3	http://www.ensembl.org/Mus_musculus/geneview?gene=ENSG00000133119	Hs.115474	A8MX32 // B4DKE6 // P40938 // Q53HK8 // Q5U0C2 // Q5W0E8	NM_002915 // NM_181558	0000731 // DNA synthesis during DNA repair // traceable author statement // 0006260 // DNA replication // inferred from electronic annotation // 0006260 // DNA replication // inferred from direct assay // 0006271 // DNA strand elongation during DNA replication // traceable author statement // 0006297 // nucleotide-excision repair, DNA gap filling // not recorded // 0046683 // response to organoph…	0005634 // nucleus // inferred from electronic annotation // 0005654 // nucleoplasm // not recorded // 0005663 // DNA replication factor C complex // inferred from direct assay // 0005663 // DNA replication factor C complex // traceable author statement	0000166 // nucleotide binding // inferred from electronic annotation // 0003677 // DNA binding // inferred from electronic annotation // 0003677 // DNA binding // inferred from direct assay // 0003689 // DNA clamp loader activity // traceable author statement // 0005515 // protein binding // inferred from physical interaction // 0005524 // ATP binding // inferred from electronic annotation // 001…	DNA_replication_Reactome // GenMAPP	---	---	0.316984	0.000113264
90627	upstream	175959	SNP_A-1751757	rs4943110	13	32933860	A	T	STARD13	StAR-related lipid transfer (START) domain containing 13	chr13q12-q13	http://www.ncbi.nlm.nih.gov/sites/entrez?db=pubmed&cmd=search&term=STARD13	http://www.ensembl.org/Mus_musculus/geneview?gene=ENSG00000133121	Hs.507704	B2R789 // B3KRK6 // B3KT04 // B3KT75 // Q6MZG8 // Q86XT0 // Q9Y3M8	NM_052851 // NM_178006 // NM_178007	0007165 // signal transduction // inferred from electronic annotation	0005622 // intracellular // inferred from electronic annotation // 0005737 // cytoplasm // inferred from electronic annotation // 0005739 // mitochondrion // inferred from electronic annotation // 0005811 // lipid particle // inferred from electronic annotation // 0012511 // monolayer-surrounded lipid storage body // inferred from electronic annotation // 0016020 // membrane // inferred from elec…	0005096 // GTPase activator activity // inferred from electronic annotation // 0005515 // protein binding // inferred from physical interaction	---	---	---	0.316984	0.000113264
Cluster Genes	Gene Symbol	Gene Title	Chromosomal Location	URL Pubmed	URL Ensembl	Entrez	UniGene ID	SwissProt	RefSeq Transcript ID	Gene Ontology Biological Process	Gene Ontology Cellular Component	Gene Ontology Molecular Function	Pathway	InterPro	Trans Membrane
A_23_P17663	MX1	myxovirus (influenza virus) resistance 1, interferon-inducible protein p78 (mouse)	chr21q22.3	http://www.ncbi.nlm.nih.gov/sites/entrez?db=pubmed&cmd=search&term=MX1	http://www.ensembl.org/Mus_musculus/geneview?gene=ENSG00000157601	4599	Hs.517307	B2RDA5 // B3KU10 // P20591 // Q86YP5 // Q8NAA8 // Q96CI3	NM_001144925 // NM_002462	0006917 // induction of apoptosis // traceable author statement // 0006952 // defense response // traceable author statement // 0007165 // signal transduction // traceable author statement // 0009615 // response to virus // inferred from electronic annotation	0005737 // cytoplasm // inferred from electronic annotation // 0005829 // cytosol // inferred from direct assay	0000166 // nucleotide binding // inferred from electronic annotation // 0003924 // GTPase activity // inferred from electronic annotation // 0005515 // protein binding // inferred from physical interaction // 0005525 // GTP binding // traceable author statement // 0005525 // GTP binding // inferred from electronic annotation	---	---	---
A_23_P23074	IFI44	interferon-induced protein 44	chr1p31.1	http://www.ncbi.nlm.nih.gov/sites/entrez?db=pubmed&cmd=search&term=IFI44	http://www.ensembl.org/Mus_musculus/geneview?gene=ENSG00000137965	10561	Hs.82316	B4DYN8 // B7ZAG3 // B7ZB11 // Q8TCB0	NM_006417	0009615 // response to virus // traceable author statement	0005737 // cytoplasm // inferred from electronic annotation	---	---	---	---
A_23_P24004	IFIT2	interferon-induced protein with tetratricopeptide repeats 2	chr10q23-q25	http://www.ncbi.nlm.nih.gov/sites/entrez?db=pubmed&cmd=search&term=IFIT2	http://www.ensembl.org/Mus_musculus/geneview?gene=ENSG00000119922	3433	Hs.437609	A6NLE8 // B4DTZ5 // P09913 // Q05DN2 // Q8IZ03	NM_001547	---	---	0005488 // binding // inferred from electronic annotation	---	---	---
A_23_P35404	IFIT3	interferon-induced protein with tetratricopeptide repeats 3	chr10q24	http://www.ncbi.nlm.nih.gov/sites/entrez?db=pubmed&cmd=search&term=IFIT3	http://www.ensembl.org/Mus_musculus/geneview?gene=ENSG00000119917	3437	Hs.714337	B4DLS7 // O14879 // Q5T765	NM_001031683 // NM_001549	---	---	0005488 // binding // inferred from electronic annotation	---	---	---
A_23_P45870	IFI44L	interferon-induced protein 44-like	chr1p31.1	http://www.ncbi.nlm.nih.gov/sites/entrez?db=pubmed&cmd=search&term=IFI44L	http://www.ensembl.org/Mus_musculus/geneview?gene=ENSG00000137959	10964	Hs.389724	A4PB31 // B2R5Q5 // B4DDY4 // B4E019 // Q53G44	NM_006820	0006955 // immune response // inferred from electronic annotation	0005737 // cytoplasm // inferred from electronic annotation	---	---	---	---
A_23_P52266	IFIT1	interferon-induced protein with tetratricopeptide repeats 1	chr10q25-q26	http://www.ncbi.nlm.nih.gov/sites/entrez?db=pubmed&cmd=search&term=IFIT1	http://www.ensembl.org/Mus_musculus/geneview?gene=ENSG00000185745	3434	Hs.20315	B3KS50 // P09914 // Q5T7J1	NM_001548	---	0005737 // cytoplasm // non-traceable author statement	0005488 // binding // inferred from electronic annotation	---	---	---
A_23_P64828	OAS1	2',5'-oligoadenylate synthetase 1, 40/46kDa	chr12q24.1	http://www.ncbi.nlm.nih.gov/sites/entrez?db=pubmed&cmd=search&term=OAS1	http://www.ensembl.org/Mus_musculus/geneview?gene=ENSG00000089127	4938	Hs.524760	A7YIG8 // B4DTS8 // B4DWE7 // P00973 // Q1P9K4 // Q3ZM02	NM_001032409 // NM_002534 // NM_016816	0006139 // nucleobase, nucleoside, nucleotide and nucleic acid metabolic process // traceable author statement // 0006955 // immune response // inferred from electronic annotation	0005634 // nucleus // inferred from electronic annotation // 0005737 // cytoplasm // traceable author statement // 0005739 // mitochondrion // inferred from electronic annotation // 0005783 // endoplasmic reticulum // inferred from electronic annotation // 0005792 // microsome // inferred from electronic annotation	0000166 // nucleotide binding // inferred from electronic annotation // 0003723 // RNA binding // inferred from electronic annotation // 0005524 // ATP binding // inferred from electronic annotation // 0016740 // transferase activity // inferred from electronic annotation // 0016779 // nucleotidyltransferase activity // inferred from electronic annotation	---	---	---
p-value=	3.65302e-11
Entrez.ID	Position	Location	Probe.Set.ID	dbSNP.RS.ID	Chromosome	Physical.Position	Allele.A	Allele.B	Gene.Symbol	Gene.Title	Chromosomal.Location	URL.Pubmed	URL.Ensembl	UniGene.ID	SwissProt	RefSeq.Transcript.ID	Gene.Ontology.Biological.Process	Gene.Ontology.Cellular.Component	Gene.Ontology.Molecular.Function	Pathway	InterPro	Trans.Membrane	ks.p.value	min.p.value
5983	upstream	330630	SNP_A-1752936	rs7981602	13	32959575	A	C	RFC3	replication factor C (activator 1) 3, 38kDa	chr13q12.3-q13	http://www.ncbi.nlm.nih.gov/sites/entrez?db=pubmed&cmd=search&term=RFC3	http://www.ensembl.org/Mus_musculus/geneview?gene=ENSG00000133119	Hs.115474	A8MX32 // B4DKE6 // P40938 // Q53HK8 // Q5U0C2 // Q5W0E8	NM_002915 // NM_181558	0000731 // DNA synthesis during DNA repair // traceable author statement // 0006260 // DNA replication // inferred from electronic annotation // 0006260 // DNA replication // inferred from direct assay // 0006271 // DNA strand elongation during DNA replication // traceable author statement // 0006297 // nucleotide-excision repair, DNA gap filling // not recorded // 0046683 // response to organoph…	0005634 // nucleus // inferred from electronic annotation // 0005654 // nucleoplasm // not recorded // 0005663 // DNA replication factor C complex // inferred from direct assay // 0005663 // DNA replication factor C complex // traceable author statement	0000166 // nucleotide binding // inferred from electronic annotation // 0003677 // DNA binding // inferred from electronic annotation // 0003677 // DNA binding // inferred from direct assay // 0003689 // DNA clamp loader activity // traceable author statement // 0005515 // protein binding // inferred from physical interaction // 0005524 // ATP binding // inferred from electronic annotation // 001…	DNA_replication_Reactome // GenMAPP	---	---	0.417382	0.000113264
90627	upstream	201674	SNP_A-1752936	rs7981602	13	32959575	A	C	STARD13	StAR-related lipid transfer (START) domain containing 13	chr13q12-q13	http://www.ncbi.nlm.nih.gov/sites/entrez?db=pubmed&cmd=search&term=STARD13	http://www.ensembl.org/Mus_musculus/geneview?gene=ENSG00000133121	Hs.507704	B2R789 // B3KRK6 // B3KT04 // B3KT75 // Q6MZG8 // Q86XT0 // Q9Y3M8	NM_052851 // NM_178006 // NM_178007	0007165 // signal transduction // inferred from electronic annotation	0005622 // intracellular // inferred from electronic annotation // 0005737 // cytoplasm // inferred from electronic annotation // 0005739 // mitochondrion // inferred from electronic annotation // 0005811 // lipid particle // inferred from electronic annotation // 0012511 // monolayer-surrounded lipid storage body // inferred from electronic annotation // 0016020 // membrane // inferred from elec…	0005096 // GTPase activator activity // inferred from electronic annotation // 0005515 // protein binding // inferred from physical interaction	---	---	---	0.417382	0.000113264
Cluster Genes	Gene Symbol	Gene Title	Chromosomal Location	URL Pubmed	URL Ensembl	Entrez	UniGene ID	SwissProt	RefSeq Transcript ID	Gene Ontology Biological Process	Gene Ontology Cellular Component	Gene Ontology Molecular Function	Pathway	InterPro	Trans Membrane
A_23_P17663	MX1	myxovirus (influenza virus) resistance 1, interferon-inducible protein p78 (mouse)	chr21q22.3	http://www.ncbi.nlm.nih.gov/sites/entrez?db=pubmed&cmd=search&term=MX1	http://www.ensembl.org/Mus_musculus/geneview?gene=ENSG00000157601	4599	Hs.517307	B2RDA5 // B3KU10 // P20591 // Q86YP5 // Q8NAA8 // Q96CI3	NM_001144925 // NM_002462	0006917 // induction of apoptosis // traceable author statement // 0006952 // defense response // traceable author statement // 0007165 // signal transduction // traceable author statement // 0009615 // response to virus // inferred from electronic annotation	0005737 // cytoplasm // inferred from electronic annotation // 0005829 // cytosol // inferred from direct assay	0000166 // nucleotide binding // inferred from electronic annotation // 0003924 // GTPase activity // inferred from electronic annotation // 0005515 // protein binding // inferred from physical interaction // 0005525 // GTP binding // traceable author statement // 0005525 // GTP binding // inferred from electronic annotation	---	---	---
A_23_P23074	IFI44	interferon-induced protein 44	chr1p31.1	http://www.ncbi.nlm.nih.gov/sites/entrez?db=pubmed&cmd=search&term=IFI44	http://www.ensembl.org/Mus_musculus/geneview?gene=ENSG00000137965	10561	Hs.82316	B4DYN8 // B7ZAG3 // B7ZB11 // Q8TCB0	NM_006417	0009615 // response to virus // traceable author statement	0005737 // cytoplasm // inferred from electronic annotation	---	---	---	---
A_23_P24004	IFIT2	interferon-induced protein with tetratricopeptide repeats 2	chr10q23-q25	http://www.ncbi.nlm.nih.gov/sites/entrez?db=pubmed&cmd=search&term=IFIT2	http://www.ensembl.org/Mus_musculus/geneview?gene=ENSG00000119922	3433	Hs.437609	A6NLE8 // B4DTZ5 // P09913 // Q05DN2 // Q8IZ03	NM_001547	---	---	0005488 // binding // inferred from electronic annotation	---	---	---
A_23_P35404	IFIT3	interferon-induced protein with tetratricopeptide repeats 3	chr10q24	http://www.ncbi.nlm.nih.gov/sites/entrez?db=pubmed&cmd=search&term=IFIT3	http://www.ensembl.org/Mus_musculus/geneview?gene=ENSG00000119917	3437	Hs.714337	B4DLS7 // O14879 // Q5T765	NM_001031683 // NM_001549	---	---	0005488 // binding // inferred from electronic annotation	---	---	---
A_23_P45870	IFI44L	interferon-induced protein 44-like	chr1p31.1	http://www.ncbi.nlm.nih.gov/sites/entrez?db=pubmed&cmd=search&term=IFI44L	http://www.ensembl.org/Mus_musculus/geneview?gene=ENSG00000137959	10964	Hs.389724	A4PB31 // B2R5Q5 // B4DDY4 // B4E019 // Q53G44	NM_006820	0006955 // immune response // inferred from electronic annotation	0005737 // cytoplasm // inferred from electronic annotation	---	---	---	---
A_23_P52266	IFIT1	interferon-induced protein with tetratricopeptide repeats 1	chr10q25-q26	http://www.ncbi.nlm.nih.gov/sites/entrez?db=pubmed&cmd=search&term=IFIT1	http://www.ensembl.org/Mus_musculus/geneview?gene=ENSG00000185745	3434	Hs.20315	B3KS50 // P09914 // Q5T7J1	NM_001548	---	0005737 // cytoplasm // non-traceable author statement	0005488 // binding // inferred from electronic annotation	---	---	---
A_23_P64828	OAS1	2',5'-oligoadenylate synthetase 1, 40/46kDa	chr12q24.1	http://www.ncbi.nlm.nih.gov/sites/entrez?db=pubmed&cmd=search&term=OAS1	http://www.ensembl.org/Mus_musculus/geneview?gene=ENSG00000089127	4938	Hs.524760	A7YIG8 // B4DTS8 // B4DWE7 // P00973 // Q1P9K4 // Q3ZM02	NM_001032409 // NM_002534 // NM_016816	0006139 // nucleobase, nucleoside, nucleotide and nucleic acid metabolic process // traceable author statement // 0006955 // immune response // inferred from electronic annotation	0005634 // nucleus // inferred from electronic annotation // 0005737 // cytoplasm // traceable author statement // 0005739 // mitochondrion // inferred from electronic annotation // 0005783 // endoplasmic reticulum // inferred from electronic annotation // 0005792 // microsome // inferred from electronic annotation	0000166 // nucleotide binding // inferred from electronic annotation // 0003723 // RNA binding // inferred from electronic annotation // 0005524 // ATP binding // inferred from electronic annotation // 0016740 // transferase activity // inferred from electronic annotation // 0016779 // nucleotidyltransferase activity // inferred from electronic annotation	---	---	---
p-value=	4.04617e-11
Entrez.ID	Position	Location	Probe.Set.ID	dbSNP.RS.ID	Chromosome	Physical.Position	Allele.A	Allele.B	Gene.Symbol	Gene.Title	Chromosomal.Location	URL.Pubmed	URL.Ensembl	UniGene.ID	SwissProt	RefSeq.Transcript.ID	Gene.Ontology.Biological.Process	Gene.Ontology.Cellular.Component	Gene.Ontology.Molecular.Function	Pathway	InterPro	Trans.Membrane	ks.p.value	min.p.value
5521	intron	0	SNP_A-1720643	rs319217	5	146234086	A	G	PPP2R2B	protein phosphatase 2 (formerly 2A), regulatory subunit B, beta isoform	chr5q31-q32	http://www.ncbi.nlm.nih.gov/sites/entrez?db=pubmed&cmd=search&term=PPP2R2B	http://www.ensembl.org/Mus_musculus/geneview?gene=ENSG00000156475	Hs.655213	A6NEJ2 // A8K102 // A8MU22 // A8MW32 // B3KPD0 // B7Z2F2 // B7Z304 // Q00005 // Q9NS07	NM_001127381 // NM_004576 // NM_181674 // NM_181675 // NM_181676 // NM_181677 // NM_181678	0007165 // signal transduction // inferred from electronic annotation // 0007286 // spermatid development // inferred from electronic annotation // 0008219 // cell death // inferred from electronic annotation	0000159 // protein phosphatase type 2A complex // inferred from electronic annotation // 0005737 // cytoplasm // inferred from electronic annotation // 0005739 // mitochondrion // inferred from electronic annotation // 0005739 // mitochondrion // inferred from sequence or structural similarity // 0005741 // mitochondrial outer membrane // inferred from electronic annotation // 0005741 // mitochon…	0008601 // protein phosphatase type 2A regulator activity // traceable author statement // 0008601 // protein phosphatase type 2A regulator activity // inferred from electronic annotation	Glycogen_Metabolism // GenMAPP	---	---	0.854736	0.000113264
Cluster Genes	Gene Symbol	Gene Title	Chromosomal Location	URL Pubmed	URL Ensembl	Entrez	UniGene ID	SwissProt	RefSeq Transcript ID	Gene Ontology Biological Process	Gene Ontology Cellular Component	Gene Ontology Molecular Function	Pathway	InterPro	Trans Membrane
A_23_P105705	FGF6	fibroblast growth factor 6	chr12p13	http://www.ncbi.nlm.nih.gov/sites/entrez?db=pubmed&cmd=search&term=FGF6	http://www.ensembl.org/Mus_musculus/geneview?gene=ENSG00000111241	2251	Hs.166015	P10767	NM_020996	0001502 // cartilage condensation // inferred from electronic annotation // 0001525 // angiogenesis // inferred from electronic annotation // 0007165 // signal transduction // traceable author statement // 0007267 // cell-cell signaling // traceable author statement // 0007275 // multicellular organismal development // inferred from electronic annotation // 0008283 // cell proliferation // tracea…	0005576 // extracellular region // not recorded // 0005576 // extracellular region // traceable author statement // 0005576 // extracellular region // inferred from electronic annotation // 0005615 // extracellular space // inferred from electronic annotation // 0042383 // sarcolemma // inferred from electronic annotation	0008083 // growth factor activity // traceable author statement // 0008083 // growth factor activity // inferred from electronic annotation	---	---	uc001qmr.1 // span:20-42 // numtm:1 // NP_066276.2 // span:20-42 // numtm:1 // AAI21099.1 // span:20-42 // numtm:1 // ENSP00000228837 // span:20-42 // numtm:1
A_23_P109943	ACVR2B	activin A receptor, type IIB	chr3p22	http://www.ncbi.nlm.nih.gov/sites/entrez?db=pubmed&cmd=search&term=ACVR2B	http://www.ensembl.org/Mus_musculus/geneview?gene=ENSG00000114739	93	Hs.174273	Q13705 // Q4VAU9 // Q59FL1 // Q71UM3	NM_001106	0001501 // skeletal system development // inferred from electronic annotation // 0001702 // gastrulation with mouth forming second // inferred from electronic annotation // 0001822 // kidney development // inferred from electronic annotation // 0006468 // protein amino acid phosphorylation // inferred from electronic annotation // 0007165 // signal transduction // inferred from direct assay // 00…	0005737 // cytoplasm // inferred from direct assay // 0005886 // plasma membrane // not recorded // 0005887 // integral to plasma membrane // traceable author statement // 0009986 // cell surface // inferred from direct assay // 0016020 // membrane // inferred from electronic annotation // 0016021 // integral to membrane // inferred from electronic annotation	0000166 // nucleotide binding // inferred from electronic annotation // 0000287 // magnesium ion binding // inferred from electronic annotation // 0004672 // protein kinase activity // inferred from electronic annotation // 0004674 // protein serine/threonine kinase activity // inferred from electronic annotation // 0004674 // protein serine/threonine kinase activity // inferred from mutant pheno…	---	IPR001245 // Tyrosine protein kinase // 4.6E-5 // IPR001245 // Tyrosine protein kinase // 4.6E-5 // IPR001245 // Tyrosine protein kinase // 4.6E-5	uc003cif.1 // span:138-160 // numtm:1 // NP_001097.2 // span:138-160 // numtm:1 // BAD92686.1 // span:140-162 // numtm:1 // AAH96243.1 // span:138-160 // numtm:1 // AAH96244.1 // span:138-160 // numtm:1 // AAH99642.1 // span:138-160 // numtm:1 // GENSCAN00000033914 // span:183-205 // numtm:1 // ENSP00000340361 // span:138-160 // numtm:1
A_23_P116460	DNHD1	dynein heavy chain domain 1	chr11p15.4	http://www.ncbi.nlm.nih.gov/sites/entrez?db=pubmed&cmd=search&term=DNHD1	http://www.ensembl.org/Mus_musculus/geneview?gene=ENSG00000179532	144132	Hs.377188	B0I1S4 // B2R4A9 // Q2NKK8 // Q8TEE6 // Q96M86 // Q9NSW8 // Q9Y5J6	NM_144666 // NM_173589	0006626 // protein targeting to mitochondrion // inferred from electronic annotation // 0006810 // transport // inferred from electronic annotation // 0007018 // microtubule-based movement // inferred from electronic annotation // 0007160 // cell-matrix adhesion // traceable author statement // 0015031 // protein transport // inferred from electronic annotation // 0045039 // protein import into m…	0005739 // mitochondrion // inferred from electronic annotation // 0005743 // mitochondrial inner membrane // inferred from electronic annotation // 0016020 // membrane // inferred from electronic annotation // 0016021 // integral to membrane // inferred from electronic annotation // 0019898 // extrinsic to membrane // inferred from electronic annotation // 0030286 // dynein complex // inferred f…	0003777 // microtubule motor activity // inferred from electronic annotation // 0008270 // zinc ion binding // inferred from electronic annotation // 0016491 // oxidoreductase activity // inferred from electronic annotation // 0046872 // metal ion binding // inferred from electronic annotation // 0046914 // transition metal ion binding // inferred from electronic annotation	---	IPR004273 // Dynein heavy chain // 4.4E-4	---
A_23_P129312	PPP1R14D	protein phosphatase 1, regulatory (inhibitor) subunit 14D	chr15q15.1	http://www.ncbi.nlm.nih.gov/sites/entrez?db=pubmed&cmd=search&term=PPP1R14D	http://www.ensembl.org/Mus_musculus/geneview?gene=ENSG00000166143	54866	Hs.192927	Q4V755 // Q9NXH3	NM_001130143 // NM_017726	0042325 // regulation of phosphorylation // inferred from electronic annotation	0005737 // cytoplasm // inferred from electronic annotation	0004864 // phosphoprotein phosphatase inhibitor activity // inferred from electronic annotation // 0005515 // protein binding // inferred from electronic annotation	---	IPR008025 // PKC-activated phosphatase-1 inhibitor // 4.4E-8	---
A_23_P166969	C3orf27	chromosome 3 open reading frame 27	chr3q21	http://www.ncbi.nlm.nih.gov/sites/entrez?db=pubmed&cmd=search&term=C3orf27	http://www.ensembl.org/Mus_musculus/geneview?gene=ENSG00000198685	23434	Hs.194283	O15544	NM_007354	---	---	---	---	---	---
A_23_P171324	L1CAM	L1 cell adhesion molecule	chrXq28	http://www.ncbi.nlm.nih.gov/sites/entrez?db=pubmed&cmd=search&term=L1CAM	http://www.ensembl.org/Mus_musculus/geneview?gene=ENSG00000198910	3897	Hs.522818	A4ZYW4 // A8K139 // P32004 // Q7Z2F9 // Q7Z2H2 // Q7Z2I3 // Q7Z2J0 // Q7Z2J6 // Q7Z2J8 // Q7Z2J9 // Q7Z3Z9 // Q86SE4	NM_000425 // NM_001143963 // NM_024003	0007155 // cell adhesion // non-traceable author statement // 0007155 // cell adhesion // inferred from electronic annotation // 0007156 // homophilic cell adhesion // inferred from electronic annotation // 0007157 // heterophilic cell adhesion // inferred from electronic annotation // 0007159 // leukocyte adhesion // inferred from electronic annotation // 0007166 // cell surface receptor linked …	0005624 // membrane fraction // inferred from electronic annotation // 0005886 // plasma membrane // inferred from electronic annotation // 0009897 // external side of plasma membrane // inferred from electronic annotation // 0009986 // cell surface // inferred from electronic annotation // 0016020 // membrane // inferred from electronic annotation // 0016021 // integral to membrane // inferred f…	0005178 // integrin binding // inferred from electronic annotation // 0005515 // protein binding // inferred from electronic annotation // 0033691 // sialic acid binding // inferred from electronic annotation // 0042802 // identical protein binding // inferred from electronic annotation	---	---	NP_000416.1 // span:1121-1143 // numtm:1 // NP_076493.1 // span:1121-1143 // numtm:1 // ENSP00000359077 // span:1121-1143 // numtm:1 // ENSP00000359074 // span:1121-1143 // numtm:1 // ENSP00000355380 // span:1121-1143 // numtm:1 // ENSP00000354712 // span:1116-1138 // numtm:1
A_23_P171409	TTTY6 // TTTY6B	testis-specific transcript, Y-linked 6 (non-protein coding) // testis-specific transcript, Y-linked 6B (non-protein coding)	chrYq11.223	http://www.ncbi.nlm.nih.gov/sites/entrez?db=pubmed&cmd=search&term=TTTY6 // http://www.ncbi.nlm.nih.gov/sites/entrez?db=pubmed&cmd=search&term=TTTY6B	http://www.ensembl.org/Mus_musculus/geneview?gene=ENSG00000131538 // http://www.ensembl.org/Mus_musculus/geneview?gene=ENSG00000131548	84672	Hs.694268	Q9BXH5	NR_001527 // NR_002175	---	---	---	---	---	---
A_23_P216822	TEK	TEK tyrosine kinase, endothelial	chr9p21	http://www.ncbi.nlm.nih.gov/sites/entrez?db=pubmed&cmd=search&term=TEK	http://www.ensembl.org/Mus_musculus/geneview?gene=---	7010	Hs.89640	A8K6W0 // B4DH20 // B4DHD3 // B5A953 // B5A954 // Q02763 // Q59HG2 // Q8IV34 // Q8IXB8	NM_000459	0006468 // protein amino acid phosphorylation // inferred from electronic annotation // 0007160 // cell-matrix adhesion // inferred from electronic annotation // 0007165 // signal transduction // traceable author statement // 0007169 // transmembrane receptor protein tyrosine kinase signaling pathway // traceable author statement // 0007169 // transmembrane receptor protein tyrosine kinase signal…	0005886 // plasma membrane // not recorded // 0005887 // integral to plasma membrane // traceable author statement // 0005887 // integral to plasma membrane // inferred from electronic annotation // 0016020 // membrane // inferred from electronic annotation // 0016021 // integral to membrane // inferred from electronic annotation	0000166 // nucleotide binding // inferred from electronic annotation // 0004672 // protein kinase activity // inferred from electronic annotation // 0004672 // protein kinase activity // traceable author statement // 0004713 // protein tyrosine kinase activity // inferred from electronic annotation // 0004714 // transmembrane receptor protein tyrosine kinase activity // traceable author statement…	---	---	AAA61139.1 // span:748-770 // numtm:1
A_23_P52668	NAALADL1	N-acetylated alpha-linked acidic dipeptidase-like 1	chr11q12	http://www.ncbi.nlm.nih.gov/sites/entrez?db=pubmed&cmd=search&term=NAALADL1	http://www.ensembl.org/Mus_musculus/geneview?gene=ENSG00000168060	10004	Hs.13967	Q9UQQ1	NM_005468	0006508 // proteolysis // inferred from electronic annotation	0005886 // plasma membrane // inferred from electronic annotation // 0016020 // membrane // inferred from electronic annotation // 0016021 // integral to membrane // non-traceable author statement // 0016021 // integral to membrane // inferred from electronic annotation	0003824 // catalytic activity // inferred from electronic annotation // 0004180 // carboxypeptidase activity // inferred from electronic annotation // 0008233 // peptidase activity // non-traceable author statement // 0008233 // peptidase activity // inferred from electronic annotation // 0008237 // metallopeptidase activity // inferred from electronic annotation // 0008270 // zinc ion binding //…	---	IPR003137 // Protease-associated PA // 2.7E-7	uc001ocn.1 // span:7-29 // numtm:1 // NP_005459.2 // span:7-29 // numtm:1 // GENSCAN00000061489 // span:7-29 // numtm:1 // ENSP00000344244 // span:7-29 // numtm:1 // ENSP00000351484 // span:7-29 // numtm:1 // ENSP00000349045 // span:7-29 // numtm:1 // ENSP00000347955 // span:7-29 // numtm:1 // ENSP00000347530 // span:7-29 // numtm:1 // ENSP00000340111 // span:7-29 // numtm:1
A_23_P55388	KLHL11	kelch-like 11 (Drosophila)	chr17q21.2	http://www.ncbi.nlm.nih.gov/sites/entrez?db=pubmed&cmd=search&term=KLHL11	http://www.ensembl.org/Mus_musculus/geneview?gene=ENSG00000178502	55175	Hs.592134	B4DXF5 // Q9NVR0	NM_018143	---	0005576 // extracellular region // inferred from electronic annotation	0005515 // protein binding // inferred from electronic annotation	---	IPR013069 // BTB/POZ // 2.6E-13	---
A_23_P64585	PHOX2A	paired-like homeobox 2a	chr11q13.2	http://www.ncbi.nlm.nih.gov/sites/entrez?db=pubmed&cmd=search&term=PHOX2A	http://www.ensembl.org/Mus_musculus/geneview?gene=ENSG00000165462	401	Hs.707879	A8K3N0 // O14813	NM_005169	0006350 // transcription // inferred from electronic annotation // 0006355 // regulation of transcription, DNA-dependent // inferred from electronic annotation // 0007568 // aging // inferred from electronic annotation // 0021523 // somatic motor neuron differentiation // inferred from electronic annotation // 0021703 // locus ceruleus development // inferred from electronic annotation // 0043576…	0005634 // nucleus // inferred from electronic annotation	0003677 // DNA binding // inferred from electronic annotation // 0003700 // transcription factor activity // non-traceable author statement // 0003700 // transcription factor activity // inferred from electronic annotation // 0030528 // transcription regulator activity // inferred from electronic annotation // 0043565 // sequence-specific DNA binding // inferred from electronic annotation	---	---	---
p-value=	4.05261e-11
Entrez.ID	Position	Location	Probe.Set.ID	dbSNP.RS.ID	Chromosome	Physical.Position	Allele.A	Allele.B	Gene.Symbol	Gene.Title	Chromosomal.Location	URL.Pubmed	URL.Ensembl	UniGene.ID	SwissProt	RefSeq.Transcript.ID	Gene.Ontology.Biological.Process	Gene.Ontology.Cellular.Component	Gene.Ontology.Molecular.Function	Pathway	InterPro	Trans.Membrane	ks.p.value	min.p.value
5521	intron	0	SNP_A-1728061	rs319227	5	146225955	G	T	PPP2R2B	protein phosphatase 2 (formerly 2A), regulatory subunit B, beta isoform	chr5q31-q32	http://www.ncbi.nlm.nih.gov/sites/entrez?db=pubmed&cmd=search&term=PPP2R2B	http://www.ensembl.org/Mus_musculus/geneview?gene=ENSG00000156475	Hs.655213	A6NEJ2 // A8K102 // A8MU22 // A8MW32 // B3KPD0 // B7Z2F2 // B7Z304 // Q00005 // Q9NS07	NM_001127381 // NM_004576 // NM_181674 // NM_181675 // NM_181676 // NM_181677 // NM_181678	0007165 // signal transduction // inferred from electronic annotation // 0007286 // spermatid development // inferred from electronic annotation // 0008219 // cell death // inferred from electronic annotation	0000159 // protein phosphatase type 2A complex // inferred from electronic annotation // 0005737 // cytoplasm // inferred from electronic annotation // 0005739 // mitochondrion // inferred from electronic annotation // 0005739 // mitochondrion // inferred from sequence or structural similarity // 0005741 // mitochondrial outer membrane // inferred from electronic annotation // 0005741 // mitochon…	0008601 // protein phosphatase type 2A regulator activity // traceable author statement // 0008601 // protein phosphatase type 2A regulator activity // inferred from electronic annotation	Glycogen_Metabolism // GenMAPP	---	---	0.967461	0.000113264
Cluster Genes	Gene Symbol	Gene Title	Chromosomal Location	URL Pubmed	URL Ensembl	Entrez	UniGene ID	SwissProt	RefSeq Transcript ID	Gene Ontology Biological Process	Gene Ontology Cellular Component	Gene Ontology Molecular Function	Pathway	InterPro	Trans Membrane
A_23_P105705	FGF6	fibroblast growth factor 6	chr12p13	http://www.ncbi.nlm.nih.gov/sites/entrez?db=pubmed&cmd=search&term=FGF6	http://www.ensembl.org/Mus_musculus/geneview?gene=ENSG00000111241	2251	Hs.166015	P10767	NM_020996	0001502 // cartilage condensation // inferred from electronic annotation // 0001525 // angiogenesis // inferred from electronic annotation // 0007165 // signal transduction // traceable author statement // 0007267 // cell-cell signaling // traceable author statement // 0007275 // multicellular organismal development // inferred from electronic annotation // 0008283 // cell proliferation // tracea…	0005576 // extracellular region // not recorded // 0005576 // extracellular region // traceable author statement // 0005576 // extracellular region // inferred from electronic annotation // 0005615 // extracellular space // inferred from electronic annotation // 0042383 // sarcolemma // inferred from electronic annotation	0008083 // growth factor activity // traceable author statement // 0008083 // growth factor activity // inferred from electronic annotation	---	---	uc001qmr.1 // span:20-42 // numtm:1 // NP_066276.2 // span:20-42 // numtm:1 // AAI21099.1 // span:20-42 // numtm:1 // ENSP00000228837 // span:20-42 // numtm:1
A_23_P109943	ACVR2B	activin A receptor, type IIB	chr3p22	http://www.ncbi.nlm.nih.gov/sites/entrez?db=pubmed&cmd=search&term=ACVR2B	http://www.ensembl.org/Mus_musculus/geneview?gene=ENSG00000114739	93	Hs.174273	Q13705 // Q4VAU9 // Q59FL1 // Q71UM3	NM_001106	0001501 // skeletal system development // inferred from electronic annotation // 0001702 // gastrulation with mouth forming second // inferred from electronic annotation // 0001822 // kidney development // inferred from electronic annotation // 0006468 // protein amino acid phosphorylation // inferred from electronic annotation // 0007165 // signal transduction // inferred from direct assay // 00…	0005737 // cytoplasm // inferred from direct assay // 0005886 // plasma membrane // not recorded // 0005887 // integral to plasma membrane // traceable author statement // 0009986 // cell surface // inferred from direct assay // 0016020 // membrane // inferred from electronic annotation // 0016021 // integral to membrane // inferred from electronic annotation	0000166 // nucleotide binding // inferred from electronic annotation // 0000287 // magnesium ion binding // inferred from electronic annotation // 0004672 // protein kinase activity // inferred from electronic annotation // 0004674 // protein serine/threonine kinase activity // inferred from electronic annotation // 0004674 // protein serine/threonine kinase activity // inferred from mutant pheno…	---	IPR001245 // Tyrosine protein kinase // 4.6E-5 // IPR001245 // Tyrosine protein kinase // 4.6E-5 // IPR001245 // Tyrosine protein kinase // 4.6E-5	uc003cif.1 // span:138-160 // numtm:1 // NP_001097.2 // span:138-160 // numtm:1 // BAD92686.1 // span:140-162 // numtm:1 // AAH96243.1 // span:138-160 // numtm:1 // AAH96244.1 // span:138-160 // numtm:1 // AAH99642.1 // span:138-160 // numtm:1 // GENSCAN00000033914 // span:183-205 // numtm:1 // ENSP00000340361 // span:138-160 // numtm:1
A_23_P116460	DNHD1	dynein heavy chain domain 1	chr11p15.4	http://www.ncbi.nlm.nih.gov/sites/entrez?db=pubmed&cmd=search&term=DNHD1	http://www.ensembl.org/Mus_musculus/geneview?gene=ENSG00000179532	144132	Hs.377188	B0I1S4 // B2R4A9 // Q2NKK8 // Q8TEE6 // Q96M86 // Q9NSW8 // Q9Y5J6	NM_144666 // NM_173589	0006626 // protein targeting to mitochondrion // inferred from electronic annotation // 0006810 // transport // inferred from electronic annotation // 0007018 // microtubule-based movement // inferred from electronic annotation // 0007160 // cell-matrix adhesion // traceable author statement // 0015031 // protein transport // inferred from electronic annotation // 0045039 // protein import into m…	0005739 // mitochondrion // inferred from electronic annotation // 0005743 // mitochondrial inner membrane // inferred from electronic annotation // 0016020 // membrane // inferred from electronic annotation // 0016021 // integral to membrane // inferred from electronic annotation // 0019898 // extrinsic to membrane // inferred from electronic annotation // 0030286 // dynein complex // inferred f…	0003777 // microtubule motor activity // inferred from electronic annotation // 0008270 // zinc ion binding // inferred from electronic annotation // 0016491 // oxidoreductase activity // inferred from electronic annotation // 0046872 // metal ion binding // inferred from electronic annotation // 0046914 // transition metal ion binding // inferred from electronic annotation	---	IPR004273 // Dynein heavy chain // 4.4E-4	---
A_23_P129312	PPP1R14D	protein phosphatase 1, regulatory (inhibitor) subunit 14D	chr15q15.1	http://www.ncbi.nlm.nih.gov/sites/entrez?db=pubmed&cmd=search&term=PPP1R14D	http://www.ensembl.org/Mus_musculus/geneview?gene=ENSG00000166143	54866	Hs.192927	Q4V755 // Q9NXH3	NM_001130143 // NM_017726	0042325 // regulation of phosphorylation // inferred from electronic annotation	0005737 // cytoplasm // inferred from electronic annotation	0004864 // phosphoprotein phosphatase inhibitor activity // inferred from electronic annotation // 0005515 // protein binding // inferred from electronic annotation	---	IPR008025 // PKC-activated phosphatase-1 inhibitor // 4.4E-8	---
A_23_P166969	C3orf27	chromosome 3 open reading frame 27	chr3q21	http://www.ncbi.nlm.nih.gov/sites/entrez?db=pubmed&cmd=search&term=C3orf27	http://www.ensembl.org/Mus_musculus/geneview?gene=ENSG00000198685	23434	Hs.194283	O15544	NM_007354	---	---	---	---	---	---
A_23_P171324	L1CAM	L1 cell adhesion molecule	chrXq28	http://www.ncbi.nlm.nih.gov/sites/entrez?db=pubmed&cmd=search&term=L1CAM	http://www.ensembl.org/Mus_musculus/geneview?gene=ENSG00000198910	3897	Hs.522818	A4ZYW4 // A8K139 // P32004 // Q7Z2F9 // Q7Z2H2 // Q7Z2I3 // Q7Z2J0 // Q7Z2J6 // Q7Z2J8 // Q7Z2J9 // Q7Z3Z9 // Q86SE4	NM_000425 // NM_001143963 // NM_024003	0007155 // cell adhesion // non-traceable author statement // 0007155 // cell adhesion // inferred from electronic annotation // 0007156 // homophilic cell adhesion // inferred from electronic annotation // 0007157 // heterophilic cell adhesion // inferred from electronic annotation // 0007159 // leukocyte adhesion // inferred from electronic annotation // 0007166 // cell surface receptor linked …	0005624 // membrane fraction // inferred from electronic annotation // 0005886 // plasma membrane // inferred from electronic annotation // 0009897 // external side of plasma membrane // inferred from electronic annotation // 0009986 // cell surface // inferred from electronic annotation // 0016020 // membrane // inferred from electronic annotation // 0016021 // integral to membrane // inferred f…	0005178 // integrin binding // inferred from electronic annotation // 0005515 // protein binding // inferred from electronic annotation // 0033691 // sialic acid binding // inferred from electronic annotation // 0042802 // identical protein binding // inferred from electronic annotation	---	---	NP_000416.1 // span:1121-1143 // numtm:1 // NP_076493.1 // span:1121-1143 // numtm:1 // ENSP00000359077 // span:1121-1143 // numtm:1 // ENSP00000359074 // span:1121-1143 // numtm:1 // ENSP00000355380 // span:1121-1143 // numtm:1 // ENSP00000354712 // span:1116-1138 // numtm:1
A_23_P171409	TTTY6 // TTTY6B	testis-specific transcript, Y-linked 6 (non-protein coding) // testis-specific transcript, Y-linked 6B (non-protein coding)	chrYq11.223	http://www.ncbi.nlm.nih.gov/sites/entrez?db=pubmed&cmd=search&term=TTTY6 // http://www.ncbi.nlm.nih.gov/sites/entrez?db=pubmed&cmd=search&term=TTTY6B	http://www.ensembl.org/Mus_musculus/geneview?gene=ENSG00000131538 // http://www.ensembl.org/Mus_musculus/geneview?gene=ENSG00000131548	84672	Hs.694268	Q9BXH5	NR_001527 // NR_002175	---	---	---	---	---	---
A_23_P216822	TEK	TEK tyrosine kinase, endothelial	chr9p21	http://www.ncbi.nlm.nih.gov/sites/entrez?db=pubmed&cmd=search&term=TEK	http://www.ensembl.org/Mus_musculus/geneview?gene=---	7010	Hs.89640	A8K6W0 // B4DH20 // B4DHD3 // B5A953 // B5A954 // Q02763 // Q59HG2 // Q8IV34 // Q8IXB8	NM_000459	0006468 // protein amino acid phosphorylation // inferred from electronic annotation // 0007160 // cell-matrix adhesion // inferred from electronic annotation // 0007165 // signal transduction // traceable author statement // 0007169 // transmembrane receptor protein tyrosine kinase signaling pathway // traceable author statement // 0007169 // transmembrane receptor protein tyrosine kinase signal…	0005886 // plasma membrane // not recorded // 0005887 // integral to plasma membrane // traceable author statement // 0005887 // integral to plasma membrane // inferred from electronic annotation // 0016020 // membrane // inferred from electronic annotation // 0016021 // integral to membrane // inferred from electronic annotation	0000166 // nucleotide binding // inferred from electronic annotation // 0004672 // protein kinase activity // inferred from electronic annotation // 0004672 // protein kinase activity // traceable author statement // 0004713 // protein tyrosine kinase activity // inferred from electronic annotation // 0004714 // transmembrane receptor protein tyrosine kinase activity // traceable author statement…	---	---	AAA61139.1 // span:748-770 // numtm:1
A_23_P52668	NAALADL1	N-acetylated alpha-linked acidic dipeptidase-like 1	chr11q12	http://www.ncbi.nlm.nih.gov/sites/entrez?db=pubmed&cmd=search&term=NAALADL1	http://www.ensembl.org/Mus_musculus/geneview?gene=ENSG00000168060	10004	Hs.13967	Q9UQQ1	NM_005468	0006508 // proteolysis // inferred from electronic annotation	0005886 // plasma membrane // inferred from electronic annotation // 0016020 // membrane // inferred from electronic annotation // 0016021 // integral to membrane // non-traceable author statement // 0016021 // integral to membrane // inferred from electronic annotation	0003824 // catalytic activity // inferred from electronic annotation // 0004180 // carboxypeptidase activity // inferred from electronic annotation // 0008233 // peptidase activity // non-traceable author statement // 0008233 // peptidase activity // inferred from electronic annotation // 0008237 // metallopeptidase activity // inferred from electronic annotation // 0008270 // zinc ion binding //…	---	IPR003137 // Protease-associated PA // 2.7E-7	uc001ocn.1 // span:7-29 // numtm:1 // NP_005459.2 // span:7-29 // numtm:1 // GENSCAN00000061489 // span:7-29 // numtm:1 // ENSP00000344244 // span:7-29 // numtm:1 // ENSP00000351484 // span:7-29 // numtm:1 // ENSP00000349045 // span:7-29 // numtm:1 // ENSP00000347955 // span:7-29 // numtm:1 // ENSP00000347530 // span:7-29 // numtm:1 // ENSP00000340111 // span:7-29 // numtm:1
A_23_P55388	KLHL11	kelch-like 11 (Drosophila)	chr17q21.2	http://www.ncbi.nlm.nih.gov/sites/entrez?db=pubmed&cmd=search&term=KLHL11	http://www.ensembl.org/Mus_musculus/geneview?gene=ENSG00000178502	55175	Hs.592134	B4DXF5 // Q9NVR0	NM_018143	---	0005576 // extracellular region // inferred from electronic annotation	0005515 // protein binding // inferred from electronic annotation	---	IPR013069 // BTB/POZ // 2.6E-13	---
A_23_P64585	PHOX2A	paired-like homeobox 2a	chr11q13.2	http://www.ncbi.nlm.nih.gov/sites/entrez?db=pubmed&cmd=search&term=PHOX2A	http://www.ensembl.org/Mus_musculus/geneview?gene=ENSG00000165462	401	Hs.707879	A8K3N0 // O14813	NM_005169	0006350 // transcription // inferred from electronic annotation // 0006355 // regulation of transcription, DNA-dependent // inferred from electronic annotation // 0007568 // aging // inferred from electronic annotation // 0021523 // somatic motor neuron differentiation // inferred from electronic annotation // 0021703 // locus ceruleus development // inferred from electronic annotation // 0043576…	0005634 // nucleus // inferred from electronic annotation	0003677 // DNA binding // inferred from electronic annotation // 0003700 // transcription factor activity // non-traceable author statement // 0003700 // transcription factor activity // inferred from electronic annotation // 0030528 // transcription regulator activity // inferred from electronic annotation // 0043565 // sequence-specific DNA binding // inferred from electronic annotation	---	---	---
p-value=	4.10302e-11
Entrez.ID	Position	Location	Probe.Set.ID	dbSNP.RS.ID	Chromosome	Physical.Position	Allele.A	Allele.B	Gene.Symbol	Gene.Title	Chromosomal.Location	URL.Pubmed	URL.Ensembl	UniGene.ID	SwissProt	RefSeq.Transcript.ID	Gene.Ontology.Biological.Process	Gene.Ontology.Cellular.Component	Gene.Ontology.Molecular.Function	Pathway	InterPro	Trans.Membrane	ks.p.value	min.p.value
5983	upstream	348455	SNP_A-1708851	rs9315215	13	32941750	C	T	RFC3	replication factor C (activator 1) 3, 38kDa	chr13q12.3-q13	http://www.ncbi.nlm.nih.gov/sites/entrez?db=pubmed&cmd=search&term=RFC3	http://www.ensembl.org/Mus_musculus/geneview?gene=ENSG00000133119	Hs.115474	A8MX32 // B4DKE6 // P40938 // Q53HK8 // Q5U0C2 // Q5W0E8	NM_002915 // NM_181558	0000731 // DNA synthesis during DNA repair // traceable author statement // 0006260 // DNA replication // inferred from electronic annotation // 0006260 // DNA replication // inferred from direct assay // 0006271 // DNA strand elongation during DNA replication // traceable author statement // 0006297 // nucleotide-excision repair, DNA gap filling // not recorded // 0046683 // response to organoph…	0005634 // nucleus // inferred from electronic annotation // 0005654 // nucleoplasm // not recorded // 0005663 // DNA replication factor C complex // inferred from direct assay // 0005663 // DNA replication factor C complex // traceable author statement	0000166 // nucleotide binding // inferred from electronic annotation // 0003677 // DNA binding // inferred from electronic annotation // 0003677 // DNA binding // inferred from direct assay // 0003689 // DNA clamp loader activity // traceable author statement // 0005515 // protein binding // inferred from physical interaction // 0005524 // ATP binding // inferred from electronic annotation // 001…	DNA_replication_Reactome // GenMAPP	---	---	0.250209	0.000113264
90627	upstream	183849	SNP_A-1708851	rs9315215	13	32941750	C	T	STARD13	StAR-related lipid transfer (START) domain containing 13	chr13q12-q13	http://www.ncbi.nlm.nih.gov/sites/entrez?db=pubmed&cmd=search&term=STARD13	http://www.ensembl.org/Mus_musculus/geneview?gene=ENSG00000133121	Hs.507704	B2R789 // B3KRK6 // B3KT04 // B3KT75 // Q6MZG8 // Q86XT0 // Q9Y3M8	NM_052851 // NM_178006 // NM_178007	0007165 // signal transduction // inferred from electronic annotation	0005622 // intracellular // inferred from electronic annotation // 0005737 // cytoplasm // inferred from electronic annotation // 0005739 // mitochondrion // inferred from electronic annotation // 0005811 // lipid particle // inferred from electronic annotation // 0012511 // monolayer-surrounded lipid storage body // inferred from electronic annotation // 0016020 // membrane // inferred from elec…	0005096 // GTPase activator activity // inferred from electronic annotation // 0005515 // protein binding // inferred from physical interaction	---	---	---	0.250209	0.000113264
Cluster Genes	Gene Symbol	Gene Title	Chromosomal Location	URL Pubmed	URL Ensembl	Entrez	UniGene ID	SwissProt	RefSeq Transcript ID	Gene Ontology Biological Process	Gene Ontology Cellular Component	Gene Ontology Molecular Function	Pathway	InterPro	Trans Membrane
A_23_P17663	MX1	myxovirus (influenza virus) resistance 1, interferon-inducible protein p78 (mouse)	chr21q22.3	http://www.ncbi.nlm.nih.gov/sites/entrez?db=pubmed&cmd=search&term=MX1	http://www.ensembl.org/Mus_musculus/geneview?gene=ENSG00000157601	4599	Hs.517307	B2RDA5 // B3KU10 // P20591 // Q86YP5 // Q8NAA8 // Q96CI3	NM_001144925 // NM_002462	0006917 // induction of apoptosis // traceable author statement // 0006952 // defense response // traceable author statement // 0007165 // signal transduction // traceable author statement // 0009615 // response to virus // inferred from electronic annotation	0005737 // cytoplasm // inferred from electronic annotation // 0005829 // cytosol // inferred from direct assay	0000166 // nucleotide binding // inferred from electronic annotation // 0003924 // GTPase activity // inferred from electronic annotation // 0005515 // protein binding // inferred from physical interaction // 0005525 // GTP binding // traceable author statement // 0005525 // GTP binding // inferred from electronic annotation	---	---	---
A_23_P23074	IFI44	interferon-induced protein 44	chr1p31.1	http://www.ncbi.nlm.nih.gov/sites/entrez?db=pubmed&cmd=search&term=IFI44	http://www.ensembl.org/Mus_musculus/geneview?gene=ENSG00000137965	10561	Hs.82316	B4DYN8 // B7ZAG3 // B7ZB11 // Q8TCB0	NM_006417	0009615 // response to virus // traceable author statement	0005737 // cytoplasm // inferred from electronic annotation	---	---	---	---
A_23_P24004	IFIT2	interferon-induced protein with tetratricopeptide repeats 2	chr10q23-q25	http://www.ncbi.nlm.nih.gov/sites/entrez?db=pubmed&cmd=search&term=IFIT2	http://www.ensembl.org/Mus_musculus/geneview?gene=ENSG00000119922	3433	Hs.437609	A6NLE8 // B4DTZ5 // P09913 // Q05DN2 // Q8IZ03	NM_001547	---	---	0005488 // binding // inferred from electronic annotation	---	---	---
A_23_P35404	IFIT3	interferon-induced protein with tetratricopeptide repeats 3	chr10q24	http://www.ncbi.nlm.nih.gov/sites/entrez?db=pubmed&cmd=search&term=IFIT3	http://www.ensembl.org/Mus_musculus/geneview?gene=ENSG00000119917	3437	Hs.714337	B4DLS7 // O14879 // Q5T765	NM_001031683 // NM_001549	---	---	0005488 // binding // inferred from electronic annotation	---	---	---
A_23_P45870	IFI44L	interferon-induced protein 44-like	chr1p31.1	http://www.ncbi.nlm.nih.gov/sites/entrez?db=pubmed&cmd=search&term=IFI44L	http://www.ensembl.org/Mus_musculus/geneview?gene=ENSG00000137959	10964	Hs.389724	A4PB31 // B2R5Q5 // B4DDY4 // B4E019 // Q53G44	NM_006820	0006955 // immune response // inferred from electronic annotation	0005737 // cytoplasm // inferred from electronic annotation	---	---	---	---
A_23_P52266	IFIT1	interferon-induced protein with tetratricopeptide repeats 1	chr10q25-q26	http://www.ncbi.nlm.nih.gov/sites/entrez?db=pubmed&cmd=search&term=IFIT1	http://www.ensembl.org/Mus_musculus/geneview?gene=ENSG00000185745	3434	Hs.20315	B3KS50 // P09914 // Q5T7J1	NM_001548	---	0005737 // cytoplasm // non-traceable author statement	0005488 // binding // inferred from electronic annotation	---	---	---
A_23_P64828	OAS1	2',5'-oligoadenylate synthetase 1, 40/46kDa	chr12q24.1	http://www.ncbi.nlm.nih.gov/sites/entrez?db=pubmed&cmd=search&term=OAS1	http://www.ensembl.org/Mus_musculus/geneview?gene=ENSG00000089127	4938	Hs.524760	A7YIG8 // B4DTS8 // B4DWE7 // P00973 // Q1P9K4 // Q3ZM02	NM_001032409 // NM_002534 // NM_016816	0006139 // nucleobase, nucleoside, nucleotide and nucleic acid metabolic process // traceable author statement // 0006955 // immune response // inferred from electronic annotation	0005634 // nucleus // inferred from electronic annotation // 0005737 // cytoplasm // traceable author statement // 0005739 // mitochondrion // inferred from electronic annotation // 0005783 // endoplasmic reticulum // inferred from electronic annotation // 0005792 // microsome // inferred from electronic annotation	0000166 // nucleotide binding // inferred from electronic annotation // 0003723 // RNA binding // inferred from electronic annotation // 0005524 // ATP binding // inferred from electronic annotation // 0016740 // transferase activity // inferred from electronic annotation // 0016779 // nucleotidyltransferase activity // inferred from electronic annotation	---	---	---
p-value=	6.74525e-11
Entrez.ID	Position	Location	Probe.Set.ID	dbSNP.RS.ID	Chromosome	Physical.Position	Allele.A	Allele.B	Gene.Symbol	Gene.Title	Chromosomal.Location	URL.Pubmed	URL.Ensembl	UniGene.ID	SwissProt	RefSeq.Transcript.ID	Gene.Ontology.Biological.Process	Gene.Ontology.Cellular.Component	Gene.Ontology.Molecular.Function	Pathway	InterPro	Trans.Membrane	ks.p.value	min.p.value
5983	upstream	329421	SNP_A-1753418	rs9315219	13	32960784	C	T	RFC3	replication factor C (activator 1) 3, 38kDa	chr13q12.3-q13	0	0	Hs.115474	A8MX32 // B4DKE6 // P40938 // Q53HK8 // Q5U0C2 // Q5W0E8	NM_002915 // NM_181558	0000731 // DNA synthesis during DNA repair // traceable author statement // 0006260 // DNA replication // inferred from electronic annotation // 0006260 // DNA replication // inferred from direct assay // 0006271 // DNA strand elongation during DNA replication // traceable author statement // 0006297 // nucleotide-excision repair, DNA gap filling // not recorded // 0046683 // response to organoph…	0005634 // nucleus // inferred from electronic annotation // 0005654 // nucleoplasm // not recorded // 0005663 // DNA replication factor C complex // inferred from direct assay // 0005663 // DNA replication factor C complex // traceable author statement	0000166 // nucleotide binding // inferred from electronic annotation // 0003677 // DNA binding // inferred from electronic annotation // 0003677 // DNA binding // inferred from direct assay // 0003689 // DNA clamp loader activity // traceable author statement // 0005515 // protein binding // inferred from physical interaction // 0005524 // ATP binding // inferred from electronic annotation // 001…	DNA_replication_Reactome // GenMAPP	---	---	0.784937	0.000147161
90627	upstream	202883	SNP_A-1753418	rs9315219	13	32960784	C	T	STARD13	StAR-related lipid transfer (START) domain containing 13	chr13q12-q13	0	0	Hs.507704	B2R789 // B3KRK6 // B3KT04 // B3KT75 // Q6MZG8 // Q86XT0 // Q9Y3M8	NM_052851 // NM_178006 // NM_178007	0007165 // signal transduction // inferred from electronic annotation	0005622 // intracellular // inferred from electronic annotation // 0005737 // cytoplasm // inferred from electronic annotation // 0005739 // mitochondrion // inferred from electronic annotation // 0005811 // lipid particle // inferred from electronic annotation // 0012511 // monolayer-surrounded lipid storage body // inferred from electronic annotation // 0016020 // membrane // inferred from elec…	0005096 // GTPase activator activity // inferred from electronic annotation // 0005515 // protein binding // inferred from physical interaction	---	---	---	0.784937	0.000147161
Cluster Genes	Gene Symbol	Gene Title	Chromosomal Location	URL Pubmed	URL Ensembl	Entrez	UniGene ID	SwissProt	RefSeq Transcript ID	Gene Ontology Biological Process	Gene Ontology Cellular Component	Gene Ontology Molecular Function	Pathway	InterPro	Trans Membrane
A_23_P17663	MX1	myxovirus (influenza virus) resistance 1, interferon-inducible protein p78 (mouse)	chr21q22.3	0	0	4599	Hs.517307	B2RDA5 // B3KU10 // P20591 // Q86YP5 // Q8NAA8 // Q96CI3	NM_001144925 // NM_002462	0006917 // induction of apoptosis // traceable author statement // 0006952 // defense response // traceable author statement // 0007165 // signal transduction // traceable author statement // 0009615 // response to virus // inferred from electronic annotation	0005737 // cytoplasm // inferred from electronic annotation // 0005829 // cytosol // inferred from direct assay	0000166 // nucleotide binding // inferred from electronic annotation // 0003924 // GTPase activity // inferred from electronic annotation // 0005515 // protein binding // inferred from physical interaction // 0005525 // GTP binding // traceable author statement // 0005525 // GTP binding // inferred from electronic annotation	---	---	---
A_23_P23074	IFI44	interferon-induced protein 44	chr1p31.1	0	0	10561	Hs.82316	B4DYN8 // B7ZAG3 // B7ZB11 // Q8TCB0	NM_006417	0009615 // response to virus // traceable author statement	0005737 // cytoplasm // inferred from electronic annotation	---	---	---	---
A_23_P24004	IFIT2	interferon-induced protein with tetratricopeptide repeats 2	chr10q23-q25	0	0	3433	Hs.437609	A6NLE8 // B4DTZ5 // P09913 // Q05DN2 // Q8IZ03	NM_001547	---	---	0005488 // binding // inferred from electronic annotation	---	---	---
A_23_P35404	IFIT3	interferon-induced protein with tetratricopeptide repeats 3	chr10q24	0	0	3437	Hs.714337	B4DLS7 // O14879 // Q5T765	NM_001031683 // NM_001549	---	---	0005488 // binding // inferred from electronic annotation	---	---	---
A_23_P45870	IFI44L	interferon-induced protein 44-like	chr1p31.1	0	0	10964	Hs.389724	A4PB31 // B2R5Q5 // B4DDY4 // B4E019 // Q53G44	NM_006820	0006955 // immune response // inferred from electronic annotation	0005737 // cytoplasm // inferred from electronic annotation	---	---	---	---
A_23_P52266	IFIT1	interferon-induced protein with tetratricopeptide repeats 1	chr10q25-q26	0	0	3434	Hs.20315	B3KS50 // P09914 // Q5T7J1	NM_001548	---	0005737 // cytoplasm // non-traceable author statement	0005488 // binding // inferred from electronic annotation	---	---	---
A_23_P64828	OAS1	2',5'-oligoadenylate synthetase 1, 40/46kDa	chr12q24.1	0	0	4938	Hs.524760	A7YIG8 // B4DTS8 // B4DWE7 // P00973 // Q1P9K4 // Q3ZM02	NM_001032409 // NM_002534 // NM_016816	0006139 // nucleobase, nucleoside, nucleotide and nucleic acid metabolic process // traceable author statement // 0006955 // immune response // inferred from electronic annotation	0005634 // nucleus // inferred from electronic annotation // 0005737 // cytoplasm // traceable author statement // 0005739 // mitochondrion // inferred from electronic annotation // 0005783 // endoplasmic reticulum // inferred from electronic annotation // 0005792 // microsome // inferred from electronic annotation	0000166 // nucleotide binding // inferred from electronic annotation // 0003723 // RNA binding // inferred from electronic annotation // 0005524 // ATP binding // inferred from electronic annotation // 0016740 // transferase activity // inferred from electronic annotation // 0016779 // nucleotidyltransferase activity // inferred from electronic annotation	---	---	---
p-value=	6.85409e-11
Entrez.ID	Position	Location	Probe.Set.ID	dbSNP.RS.ID	Chromosome	Physical.Position	Allele.A	Allele.B	Gene.Symbol	Gene.Title	Chromosomal.Location	URL.Pubmed	URL.Ensembl	UniGene.ID	SwissProt	RefSeq.Transcript.ID	Gene.Ontology.Biological.Process	Gene.Ontology.Cellular.Component	Gene.Ontology.Molecular.Function	Pathway	InterPro	Trans.Membrane	ks.p.value	min.p.value
64478	intron	0	SNP_A-1672022	rs1714757	8	4016921	A	C	CSMD1	CUB and Sushi multiple domains 1	chr8p23.2	0	0	Hs.571466	Q59FF8 // Q96PZ7	NM_033225	---	0016020 // membrane // inferred from electronic annotation // 0016021 // integral to membrane // inferred from electronic annotation	---	---	---	NP_150094.4 // span:7-26,3488-3510 // numtm:2 // ENSP00000320445 // span:3216-3238 // numtm:1	0.857015	0.000147161
Cluster Genes	Gene Symbol	Gene Title	Chromosomal Location	URL Pubmed	URL Ensembl	Entrez	UniGene ID	SwissProt	RefSeq Transcript ID	Gene Ontology Biological Process	Gene Ontology Cellular Component	Gene Ontology Molecular Function	Pathway	InterPro	Trans Membrane
A_23_P152398	MT4	metallothionein 4	chr16q13	0	0	84560	Hs.567624	P47944	NM_032935	0006875 // cellular metal ion homeostasis // inferred from electronic annotation	0005737 // cytoplasm // non-traceable author statement	0005507 // copper ion binding // non-traceable author statement // 0005507 // copper ion binding // inferred from electronic annotation // 0008270 // zinc ion binding // non-traceable author statement // 0008270 // zinc ion binding // inferred from electronic annotation // 0046872 // metal ion binding // inferred from electronic annotation	---	---	---
A_23_P153120	DSG3	desmoglein 3 (pemphigus vulgaris antigen)	chr18q12.1-q12.2	0	0	1830	Hs.1925	P32926 // Q7Z2Z5	NM_001944	0007155 // cell adhesion // inferred from electronic annotation // 0007156 // homophilic cell adhesion // inferred from electronic annotation	0005829 // cytosol // not recorded // 0005886 // plasma membrane // not recorded // 0005886 // plasma membrane // inferred from electronic annotation // 0016020 // membrane // inferred from electronic annotation // 0016021 // integral to membrane // inferred from electronic annotation // 0030054 // cell junction // inferred from electronic annotation // 0030057 // desmosome // inferred from elect…	0005509 // calcium ion binding // inferred from electronic annotation // 0005515 // protein binding // inferred from electronic annotation	---	---	---
A_23_P92909	SPINK6	serine peptidase inhibitor, Kazal type 6	chr5q32	0	0	404203	Hs.334274	Q6UWN8	NM_205841	---	0005576 // extracellular region // inferred from electronic annotation	0004867 // serine-type endopeptidase inhibitor activity // inferred from electronic annotation // 0030414 // peptidase inhibitor activity // inferred from electronic annotation	---	---	uc003lpa.1 // span:7-26 // numtm:1 // NP_995313.2 // span:7-26 // numtm:1 // AAH32003.1 // span:7-26 // numtm:1 // ENSP00000324870 // span:7-26 // numtm:1
p-value=	9.40119e-11
Entrez.ID	Position	Location	Probe.Set.ID	dbSNP.RS.ID	Chromosome	Physical.Position	Allele.A	Allele.B	Gene.Symbol	Gene.Title	Chromosomal.Location	URL.Pubmed	URL.Ensembl	UniGene.ID	SwissProt	RefSeq.Transcript.ID	Gene.Ontology.Biological.Process	Gene.Ontology.Cellular.Component	Gene.Ontology.Molecular.Function	Pathway	InterPro	Trans.Membrane	ks.p.value	min.p.value
23331	intron	0	SNP_A-1705094	rs10483151	22	27161919	A	G	TTC28	tetratricopeptide repeat domain 28	chr22q12.1	0	0	Hs.387856	B0QYP5 // Q96AY4	NM_001145418	---	---	0005488 // binding // inferred from electronic annotation	---	IPR011716 // Tetratricopeptide TPR_3 // 1.6 // IPR011716 // Tetratricopeptide TPR_3 // 1.3	---	0.121405	0.000181664
Cluster Genes	Gene Symbol	Gene Title	Chromosomal Location	URL Pubmed	URL Ensembl	Entrez	UniGene ID	SwissProt	RefSeq Transcript ID	Gene Ontology Biological Process	Gene Ontology Cellular Component	Gene Ontology Molecular Function	Pathway	InterPro	Trans Membrane
A_23_P104393	NA	NA	NA	NA	NA	NA	NA	NA	NA	NA	NA	NA	NA	NA	NA
A_23_P108546	NA	NA	NA	NA	NA	NA	NA	NA	NA	NA	NA	NA	NA	NA	NA
A_23_P131875	ANKRD60	Ankyrin repeat domain 60	chr20q13.32	0	0	140731	Hs.633491	Q9BZ19	XM_001134442 // XM_001134462 // XM_001717339	---	---	---	---	---	---
A_23_P14019	APOBEC1	apolipoprotein B mRNA editing enzyme, catalytic polypeptide 1	chr12p13.1	0	0	339	Hs.560	P41238 // Q4VB33	NM_001644	0006396 // RNA processing // traceable author statement // 0006397 // mRNA processing // inferred from electronic annotation // 0006629 // lipid metabolic process // traceable author statement // 0006970 // response to osmotic stress // inferred from electronic annotation // 0010043 // response to zinc ion // inferred from electronic annotation // 0010332 // response to gamma radiation // inferre…	---	0003723 // RNA binding // traceable author statement // 0003824 // catalytic activity // inferred from electronic annotation // 0004126 // cytidine deaminase activity // traceable author statement // 0005515 // protein binding // inferred from electronic annotation // 0008270 // zinc ion binding // traceable author statement // 0008270 // zinc ion binding // inferred from electronic annotation //…	---	---	---
A_23_P146717	COL27A1	collagen, type XXVII, alpha 1	chr9q32	0	0	85301	Hs.494892	A6NF26 // Q5T1U7 // Q8IZC6 // Q9HAA3	NM_032888	0007155 // cell adhesion // inferred from electronic annotation	0005576 // extracellular region // inferred from electronic annotation // 0005578 // proteinaceous extracellular matrix // inferred from electronic annotation // 0005581 // collagen // inferred from electronic annotation // 0005583 // fibrillar collagen // inferred from electronic annotation	0005198 // structural molecule activity // inferred from electronic annotation // 0005201 // extracellular matrix structural constituent // inferred from electronic annotation	---	---	---
A_23_P154002	NA	NA	NA	NA	NA	NA	NA	NA	NA	NA	NA	NA	NA	NA	NA
A_23_P203089	NA	NA	NA	NA	NA	NA	NA	NA	NA	NA	NA	NA	NA	NA	NA
A_23_P214844	NA	NA	NA	NA	NA	NA	NA	NA	NA	NA	NA	NA	NA	NA	NA
A_23_P23873	PAPPA2	pappalysin 2	chr1q23-q25	0	0	60676	Hs.187284	A9Z1Y8 // Q59FU0 // Q9BXP8	NM_020318 // NM_021936	0001558 // regulation of cell growth // non-traceable author statement // 0006508 // proteolysis // inferred from direct assay // 0006508 // proteolysis // inferred from sequence or structural similarity // 0030154 // cell differentiation // inferred from electronic annotation	0005576 // extracellular region // inferred from electronic annotation // 0005622 // intracellular // non-traceable author statement // 0016020 // membrane // inferred from electronic annotation	0008233 // peptidase activity // inferred from electronic annotation // 0008237 // metallopeptidase activity // inferred from direct assay // 0008237 // metallopeptidase activity // inferred from sequence or structural similarity // 0008237 // metallopeptidase activity // inferred from electronic annotation // 0008270 // zinc ion binding // non-traceable author statement // 0008270 // zinc ion bi…	---	---	---
A_23_P256124	NA	NA	NA	NA	NA	NA	NA	NA	NA	NA	NA	NA	NA	NA	NA
A_23_P53492	NA	NA	NA	NA	NA	NA	NA	NA	NA	NA	NA	NA	NA	NA	NA
A_23_P62447	HSFY1 // HSFY2	heat shock transcription factor, Y-linked 1 // heat shock transcription factor, Y linked 2	chrYq11.222	0	0	159119	Hs.662281	Q96LI6	NM_001001877 // NM_033108 // NM_152584 // NM_153716 // NR_003509 // NR_003510	0006350 // transcription // inferred from electronic annotation // 0006355 // regulation of transcription, DNA-dependent // inferred from electronic annotation // 0045449 // regulation of transcription // inferred from electronic annotation	0005634 // nucleus // inferred from electronic annotation // 0005737 // cytoplasm // inferred from electronic annotation	0003677 // DNA binding // inferred from electronic annotation // 0003700 // transcription factor activity // inferred from electronic annotation // 0043565 // sequence-specific DNA binding // inferred from electronic annotation	---	---	---
p-value=	1.10256e-10
Entrez.ID	Position	Location	Probe.Set.ID	dbSNP.RS.ID	Chromosome	Physical.Position	Allele.A	Allele.B	Gene.Symbol	Gene.Title	Chromosomal.Location	URL.Pubmed	URL.Ensembl	UniGene.ID	SwissProt	RefSeq.Transcript.ID	Gene.Ontology.Biological.Process	Gene.Ontology.Cellular.Component	Gene.Ontology.Molecular.Function	Pathway	InterPro	Trans.Membrane	ks.p.value	min.p.value
214	upstream	2246645	SNP_A-1740947	rs4856121	3	104321757	C	G	ALCAM	activated leukocyte cell adhesion molecule	chr3q13.1	0	0	Hs.591293	B3KNN9 // B4DTU0 // B4DX43 // Q13740 // Q6PEY4 // Q6ZS95	NM_001627	0007155 // cell adhesion // traceable author statement // 0007155 // cell adhesion // inferred from electronic annotation // 0007165 // signal transduction // traceable author statement // 0007411 // axon guidance // inferred from electronic annotation // 0008045 // motor axon guidance // inferred from electronic annotation	0009897 // external side of plasma membrane // inferred from electronic annotation // 0016020 // membrane // inferred from electronic annotation // 0016021 // integral to membrane // inferred from electronic annotation // 0030424 // axon // inferred from electronic annotation // 0043025 // cell soma // inferred from electronic annotation	0005102 // receptor binding // traceable author statement // 0005515 // protein binding // inferred from electronic annotation	---	IPR005503 // Flagellar basal body-associated protein FliL // 4.1E-4 // IPR013162 // CD80-like C2-set immunoglobulin // 4.2E-9	uc003dvx.1 // span:528-550 // numtm:1 // uc003dvy.1 // span:515-537 // numtm:1 // uc003dvz.1 // span:162-184 // numtm:1 // NP_001618.2 // span:528-550 // numtm:1 // ABF48405.1 // span:515-537 // numtm:1 // GENSCAN00000036649 // span:423-445,539-556 // numtm:2 // ENSP00000374577 // span:250-272 // numtm:1 // ENSP00000374576 // span:515-537 // numtm:1 // ENSP00000305988 // span:528-550 // numtm:1	0.945406	0.000193092
Cluster Genes	Gene Symbol	Gene Title	Chromosomal Location	URL Pubmed	URL Ensembl	Entrez	UniGene ID	SwissProt	RefSeq Transcript ID	Gene Ontology Biological Process	Gene Ontology Cellular Component	Gene Ontology Molecular Function	Pathway	InterPro	Trans Membrane
A_23_P132138	C21orf58	chromosome 21 open reading frame 58	chr21q22.3	http://www.ncbi.nlm.nih.gov/sites/entrez?db=pubmed&cmd=search&term=C21orf58	http://www.ensembl.org/Mus_musculus/geneview?gene=ENSG00000160298	54058	Hs.236572	A6NL84 // P58505 // Q0VAL7 // Q0VAL8 // Q8N7N9	NM_058180	---	---	---	---	---	---
A_23_P135797	NA	NA	NA	NA	NA	NA	NA	NA	NA	NA	NA	NA	NA	NA	NA
A_23_P151596	CPNE6	copine VI (neuronal)	chr14q11.2	http://www.ncbi.nlm.nih.gov/sites/entrez?db=pubmed&cmd=search&term=CPNE6	http://www.ensembl.org/Mus_musculus/geneview?gene=ENSG00000100884	9362	Hs.6132	B2RAG6 // B3KWK1 // B7Z1M3 // B7Z289 // O95741	NM_006032	0006629 // lipid metabolic process // traceable author statement // 0007268 // synaptic transmission // traceable author statement // 0007399 // nervous system development // traceable author statement // 0016192 // vesicle-mediated transport // traceable author statement	0005624 // membrane fraction // inferred from electronic annotation // 0030424 // axon // inferred from electronic annotation // 0030425 // dendrite // inferred from electronic annotation	0001786 // phosphatidylserine binding // inferred from electronic annotation // 0005215 // transporter activity // traceable author statement // 0005509 // calcium ion binding // traceable author statement	---	---	---
A_23_P22378	SOX11	SRY (sex determining region Y)-box 11	chr2p25	http://www.ncbi.nlm.nih.gov/sites/entrez?db=pubmed&cmd=search&term=SOX11	http://www.ensembl.org/Mus_musculus/geneview?gene=ENSG00000176887	6664	Hs.432638	P35716 // Q05CH0	NM_003108	0001822 // kidney development // inferred from electronic annotation // 0006350 // transcription // inferred from electronic annotation // 0007275 // multicellular organismal development // inferred from electronic annotation // 0007399 // nervous system development // traceable author statement // 0007399 // nervous system development // inferred from electronic annotation // 0008283 // cell pro…	0005634 // nucleus // inferred from electronic annotation // 0005634 // nucleus // inferred from direct assay // 0005730 // nucleolus // inferred from direct assay // 0005737 // cytoplasm // inferred from direct assay	0003677 // DNA binding // inferred from electronic annotation // 0003700 // transcription factor activity // inferred from electronic annotation // 0008135 // translation factor activity, nucleic acid binding // inferred from direct assay	---	---	---
A_23_P24493	MMP8	matrix metallopeptidase 8 (neutrophil collagenase)	chr11q22.3	http://www.ncbi.nlm.nih.gov/sites/entrez?db=pubmed&cmd=search&term=MMP8	http://www.ensembl.org/Mus_musculus/geneview?gene=ENSG00000118113	4317	Hs.161839	A8K9E4 // B4E0I2 // B4E0T0 // P22894	NM_002424	0001503 // ossification // inferred from electronic annotation // 0006508 // proteolysis // inferred from direct assay // 0006508 // proteolysis // inferred from electronic annotation // 0008152 // metabolic process // inferred from electronic annotation // 0030574 // collagen catabolic process // inferred from electronic annotation	0005576 // extracellular region // inferred from electronic annotation // 0005578 // proteinaceous extracellular matrix // inferred from electronic annotation // 0005615 // extracellular space // inferred from direct assay	0004222 // metalloendopeptidase activity // inferred from electronic annotation // 0004252 // serine-type endopeptidase activity // inferred from direct assay // 0005509 // calcium ion binding // inferred from electronic annotation // 0008233 // peptidase activity // inferred from electronic annotation // 0008237 // metallopeptidase activity // inferred from electronic annotation // 0008270 // zi…	Matrix_Metalloproteinases // GenMAPP	---	---
A_23_P40856	LRTM1	leucine-rich repeats and transmembrane domains 1	chr3p14.3	http://www.ncbi.nlm.nih.gov/sites/entrez?db=pubmed&cmd=search&term=LRTM1	http://www.ensembl.org/Mus_musculus/geneview?gene=ENSG00000144771	57408	Hs.591668	Q9HBL6	NM_020678	---	0016020 // membrane // inferred from electronic annotation // 0016021 // integral to membrane // inferred from electronic annotation	0005515 // protein binding // inferred from electronic annotation	---	---	uc003dhl.1 // span:286-308 // numtm:1 // NP_065729.1 // span:286-308 // numtm:1 // AAG09723.1 // span:286-308 // numtm:1 // AAH40732.1 // span:210-232 // numtm:1 // AAH74741.1 // span:286-308 // numtm:1 // GENSCAN00000040058 // span:163-185 // numtm:1 // ENSP00000273286 // span:286-308 // numtm:1
p-value=	1.19911e-10
Entrez.ID	Position	Location	Probe.Set.ID	dbSNP.RS.ID	Chromosome	Physical.Position	Allele.A	Allele.B	Gene.Symbol	Gene.Title	Chromosomal.Location	URL.Pubmed	URL.Ensembl	UniGene.ID	SwissProt	RefSeq.Transcript.ID	Gene.Ontology.Biological.Process	Gene.Ontology.Cellular.Component	Gene.Ontology.Molecular.Function	Pathway	InterPro	Trans.Membrane	ks.p.value	min.p.value
1730	upstream	695921	SNP_A-1644638	rs4969656	X	95130443	A	G	DIAPH2	diaphanous homolog 2 (Drosophila)	chrXq21.33	http://www.ncbi.nlm.nih.gov/sites/entrez?db=pubmed&cmd=search&term=DIAPH2	http://www.ensembl.org/Mus_musculus/geneview?gene=---	Hs.226483	A6NML8 // A8K5F7 // A8MSQ4 // B3KMJ1 // B7ZLJ0 // O60879 // Q17R91	NM_006729 // NM_007309	0000910 // cytokinesis // traceable author statement // 0007275 // multicellular organismal development // inferred from electronic annotation // 0007292 // female gamete generation // traceable author statement // 0016043 // cellular component organization // inferred from electronic annotation // 0030036 // actin cytoskeleton organization // inferred from electronic annotation // 0030154 // cel…	0005737 // cytoplasm // inferred from electronic annotation // 0005737 // cytoplasm // inferred from direct assay // 0005768 // endosome // inferred from electronic annotation // 0005769 // early endosome // inferred from electronic annotation // 0005794 // Golgi apparatus // inferred from direct assay // 0005829 // cytosol // inferred from electronic annotation // 0043231 // intracellular membra…	0003779 // actin binding // inferred from electronic annotation // 0005102 // receptor binding // traceable author statement // 0017048 // Rho GTPase binding // inferred from electronic annotation	DNA_replication_Reactome // GenMAPP	---	---	0.221495	0.000193092
4675	upstream	2315179	SNP_A-1644638	rs4969656	X	95130443	A	G	NAP1L3	nucleosome assembly protein 1-like 3	chrXq21.3-q22	http://www.ncbi.nlm.nih.gov/sites/entrez?db=pubmed&cmd=search&term=NAP1L3	http://www.ensembl.org/Mus_musculus/geneview?gene=ENSG00000186310	Hs.21365	B3KR13 // B3KTJ6 // Q53EL8 // Q8IYV1 // Q99457	NM_004538	0006334 // nucleosome assembly // traceable author statement // 0006334 // nucleosome assembly // inferred from electronic annotation	0005634 // nucleus // inferred from electronic annotation // 0005678 // chromatin assembly complex // traceable author statement	---	---	---	---	0.221495	0.000193092
Cluster Genes	Gene Symbol	Gene Title	Chromosomal Location	URL Pubmed	URL Ensembl	Entrez	UniGene ID	SwissProt	RefSeq Transcript ID	Gene Ontology Biological Process	Gene Ontology Cellular Component	Gene Ontology Molecular Function	Pathway	InterPro	Trans Membrane
A_23_P114626	SERPINC1	serpin peptidase inhibitor, clade C (antithrombin), member 1	chr1q23-q25.1	http://www.ncbi.nlm.nih.gov/sites/entrez?db=pubmed&cmd=search&term=SERPINC1	http://www.ensembl.org/Mus_musculus/geneview?gene=ENSG00000117601	462	Hs.75599	P01008 // Q8IZZ8 // Q8IZZ9 // Q8J000 // Q8J001 // Q8TCE1 // Q9UBW9 // Q9UE54	NM_000488	0007584 // response to nutrient // inferred from electronic annotation // 0007596 // blood coagulation // inferred from electronic annotation // 0050728 // negative regulation of inflammatory response // inferred from electronic annotation	0005576 // extracellular region // not recorded // 0005576 // extracellular region // non-traceable author statement // 0005576 // extracellular region // inferred from electronic annotation // 0005615 // extracellular space // inferred from electronic annotation // 0005886 // plasma membrane // not recorded	0002020 // protease binding // inferred from physical interaction // 0004867 // serine-type endopeptidase inhibitor activity // non-traceable author statement // 0004867 // serine-type endopeptidase inhibitor activity // inferred from electronic annotation // 0005515 // protein binding // inferred from physical interaction // 0005515 // protein binding // inferred from electronic annotation // 00…	---	---	---
A_23_P155749	NA	NA	NA	NA	NA	NA	NA	NA	NA	NA	NA	NA	NA	NA	NA
A_23_P169944	NA	NA	NA	NA	NA	NA	NA	NA	NA	NA	NA	NA	NA	NA	NA
A_23_P31858	ST18	suppression of tumorigenicity 18 (breast carcinoma) (zinc finger protein)	chr8q11.23	http://www.ncbi.nlm.nih.gov/sites/entrez?db=pubmed&cmd=search&term=ST18	http://www.ensembl.org/Mus_musculus/geneview?gene=ENSG00000147488	9705	Hs.655499	O60284	NM_014682	0000122 // negative regulation of transcription from RNA polymerase II promoter // inferred from electronic annotation // 0006350 // transcription // inferred from electronic annotation // 0006355 // regulation of transcription, DNA-dependent // inferred from electronic annotation // 0045449 // regulation of transcription // inferred from electronic annotation	0005634 // nucleus // inferred from electronic annotation	0003677 // DNA binding // inferred from electronic annotation // 0003700 // transcription factor activity // inferred from electronic annotation // 0008270 // zinc ion binding // inferred from electronic annotation // 0016564 // transcription repressor activity // inferred from electronic annotation // 0046872 // metal ion binding // inferred from electronic annotation	---	---	---
A_23_P70278	ROS1	c-ros oncogene 1 , receptor tyrosine kinase	chr6q22	http://www.ncbi.nlm.nih.gov/sites/entrez?db=pubmed&cmd=search&term=ROS1	http://www.ensembl.org/Mus_musculus/geneview?gene=ENSG00000047936	6098	Hs.1041	A9YLN4 // A9YLN5 // A9YLN6 // P08922 // Q5H8Y1 // Q5H8Y3	NM_002944	0006468 // protein amino acid phosphorylation // inferred from electronic annotation // 0006886 // intracellular protein transport // inferred from electronic annotation // 0006955 // immune response // inferred from electronic annotation // 0007165 // signal transduction // traceable author statement // 0007169 // transmembrane receptor protein tyrosine kinase signaling pathway // inferred from …	0005624 // membrane fraction // traceable author statement // 0005890 // sodium:potassium-exchanging ATPase complex // traceable author statement // 0016020 // membrane // inferred from electronic annotation // 0016021 // integral to membrane // inferred from electronic annotation	0000166 // nucleotide binding // inferred from electronic annotation // 0004672 // protein kinase activity // inferred from electronic annotation // 0004713 // protein tyrosine kinase activity // inferred from electronic annotation // 0004713 // protein tyrosine kinase activity // traceable author statement // 0004714 // transmembrane receptor protein tyrosine kinase activity // inferred from ele…	---	---	uc003pxp.1 // span:1860-1882 // numtm:1 // NP_002935.2 // span:1860-1882 // numtm:1 // ABX59671.1 // span:49-71,216-238 // numtm:2 // ABX59672.1 // span:91-113,237-259 // numtm:2 // ABX59673.1 // span:97-119,134-156 // numtm:2 // AAA36580.1 // span:7-29 // numtm:1 // AAA60278.1 // span:1860-1882 // numtm:1 // ENSP00000357493 // span:1854-1876 // numtm:1 // ENSP00000357494 // span:1860-1882 // num…
p-value=	3.56322e-10
Entrez.ID	Position	Location	Probe.Set.ID	dbSNP.RS.ID	Chromosome	Physical.Position	Allele.A	Allele.B	Gene.Symbol	Gene.Title	Chromosomal.Location	URL.Pubmed	URL.Ensembl	UniGene.ID	SwissProt	RefSeq.Transcript.ID	Gene.Ontology.Biological.Process	Gene.Ontology.Cellular.Component	Gene.Ontology.Molecular.Function	Pathway	InterPro	Trans.Membrane	ks.p.value	min.p.value
170850	downstream	31099	SNP_A-1713802	rs222471	2	42491561	C	T	KCNG3	potassium voltage-gated channel, subfamily G, member 3	chr2p21	http://www.ncbi.nlm.nih.gov/sites/entrez?db=pubmed&cmd=search&term=KCNG3	http://www.ensembl.org/Mus_musculus/geneview?gene=ENSG00000171126	Hs.352633	Q53SC1 // Q71ME5 // Q8TAE7	NM_133329 // NM_172344	0006810 // transport // inferred from electronic annotation // 0006811 // ion transport // inferred from electronic annotation // 0006813 // potassium ion transport // inferred from electronic annotation // 0055085 // transmembrane transport // inferred from electronic annotation	0005783 // endoplasmic reticulum // inferred from direct assay // 0005886 // plasma membrane // inferred from direct assay // 0005886 // plasma membrane // inferred from electronic annotation // 0008076 // voltage-gated potassium channel complex // inferred from electronic annotation // 0016020 // membrane // inferred from electronic annotation // 0016021 // integral to membrane // inferred from …	0005216 // ion channel activity // inferred from electronic annotation // 0005244 // voltage-gated ion channel activity // inferred from electronic annotation // 0005249 // voltage-gated potassium channel activity // inferred from electronic annotation // 0005267 // potassium channel activity // inferred from electronic annotation // 0005515 // protein binding // inferred from physical interactio…	---	---	uc002rsm.1 // span:166-188,212-231,243-265,285-305,312-331,346-365,377-399 // numtm:7 // uc002rsn.1 // span:166-188,221-243,256-274,294-316,323-342,357-376,388-410 // numtm:7 // NP_579875.1 // span:166-188,221-243,256-274,294-316,323-342,357-376,388-410 // numtm:7 // NP_758847.1 // span:166-188,212-231,243-265,285-305,312-331,346-365,377-399 // numtm:7 // AAM93548.1 // span:166-188,212-231,243-26…	0.501407	0.000491892
9167	upstream	49701	SNP_A-1713802	rs222471	2	42491561	C	T	COX7A2L	cytochrome c oxidase subunit VIIa polypeptide 2 like	chr2p21	http://www.ncbi.nlm.nih.gov/sites/entrez?db=pubmed&cmd=search&term=COX7A2L	http://www.ensembl.org/Mus_musculus/geneview?gene=---	Hs.339639	A8MZH9 // B5MD01 // O14548 // Q6FGA0	NM_004718	---	0005739 // mitochondrion // inferred from electronic annotation // 0005743 // mitochondrial inner membrane // inferred from electronic annotation // 0005746 // mitochondrial respiratory chain // inferred from electronic annotation // 0016020 // membrane // inferred from electronic annotation	0004129 // cytochrome-c oxidase activity // traceable author statement // 0004129 // cytochrome-c oxidase activity // inferred from electronic annotation // 0009055 // electron carrier activity // inferred from electronic annotation	Electron_Transport_Chain // GenMAPP	---	BAA22571.1 // span:86-108 // numtm:1 // AAH07095.1 // span:86-108 // numtm:1	0.501407	0.000491892
Cluster Genes	Gene Symbol	Gene Title	Chromosomal Location	URL Pubmed	URL Ensembl	Entrez	UniGene ID	SwissProt	RefSeq Transcript ID	Gene Ontology Biological Process	Gene Ontology Cellular Component	Gene Ontology Molecular Function	Pathway	InterPro	Trans Membrane
A_23_P108034	NLRP11	NLR family, pyrin domain containing 11	chr19q13.42-q13.43	http://www.ncbi.nlm.nih.gov/sites/entrez?db=pubmed&cmd=search&term=NLRP11	http://www.ensembl.org/Mus_musculus/geneview?gene=ENSG00000179873	204801	Hs.375039	P59045 // Q2TV85 // Q2TV86	NM_145007	---	---	0000166 // nucleotide binding // inferred from electronic annotation // 0005515 // protein binding // inferred from electronic annotation // 0005524 // ATP binding // inferred from electronic annotation	---	---	---
A_23_P125435	GABRB1	gamma-aminobutyric acid (GABA) A receptor, beta 1	chr4p12	http://www.ncbi.nlm.nih.gov/sites/entrez?db=pubmed&cmd=search&term=GABRB1	http://www.ensembl.org/Mus_musculus/geneview?gene=ENSG00000163288	2560	Hs.27283	A6NNJ6 // B4DEL7 // P18505	NM_000812	0006810 // transport // inferred from electronic annotation // 0006810 // transport // traceable author statement // 0006811 // ion transport // inferred from electronic annotation // 0007165 // signal transduction // traceable author statement	0005886 // plasma membrane // inferred from electronic annotation // 0005887 // integral to plasma membrane // traceable author statement // 0016020 // membrane // inferred from electronic annotation // 0016021 // integral to membrane // inferred from electronic annotation // 0030054 // cell junction // inferred from electronic annotation // 0034707 // chloride channel complex // inferred from el…	0004872 // receptor activity // inferred from electronic annotation // 0004890 // GABA-A receptor activity // traceable author statement // 0004890 // GABA-A receptor activity // inferred from electronic annotation // 0005216 // ion channel activity // inferred from electronic annotation // 0005230 // extracellular ligand-gated ion channel activity // inferred from electronic annotation // 000525…	---	---	uc003gxh.1 // span:245-267,274-293,308-330,456-473 // numtm:4 // NP_000803.2 // span:245-267,274-293,308-330,456-473 // numtm:4 // AAH22449.1 // span:245-267,274-293,308-330,456-473 // numtm:4 // ENSP00000295454 // span:245-267,274-293,308-330,456-473 // numtm:4
A_23_P154915	C21orf105	chromosome 21 open reading frame 105	chr21q22.3	http://www.ncbi.nlm.nih.gov/sites/entrez?db=pubmed&cmd=search&term=C21orf105	http://www.ensembl.org/Mus_musculus/geneview?gene=ENSG00000233056	90625	---	Q9BSD2	---	---	---	---	---	---	uc002zco.1 // span:20-39 // numtm:1
A_23_P219230	NA	NA	NA	NA	NA	NA	NA	NA	NA	NA	NA	NA	NA	NA	NA
p-value=	3.56379e-10
Entrez.ID	Position	Location	Probe.Set.ID	dbSNP.RS.ID	Chromosome	Physical.Position	Allele.A	Allele.B	Gene.Symbol	Gene.Title	Chromosomal.Location	URL.Pubmed	URL.Ensembl	UniGene.ID	SwissProt	RefSeq.Transcript.ID	Gene.Ontology.Biological.Process	Gene.Ontology.Cellular.Component	Gene.Ontology.Molecular.Function	Pathway	InterPro	Trans.Membrane	ks.p.value	min.p.value
2072	upstream	147599	SNP_A-1645815	rs1159167	16	13773915	G	T	ERCC4	excision repair cross-complementing rodent repair deficiency, complementation group 4	chr16p13.12	http://www.ncbi.nlm.nih.gov/sites/entrez?db=pubmed&cmd=search&term=ERCC4	http://www.ensembl.org/Mus_musculus/geneview?gene=ENSG00000175595	Hs.567265	A0PJA9 // A5PKV6 // A8K111 // B4DXD8 // Q92889	NM_005236	0000718 // nucleotide-excision repair, DNA damage removal // not recorded // 0000723 // telomere maintenance // inferred from mutant phenotype // 0000724 // double-strand break repair via homologous recombination // inferred from mutant phenotype // 0006259 // DNA metabolic process // inferred from electronic annotation // 0006281 // DNA repair // inferred from electronic annotation // 0006281 //…	0000109 // nucleotide-excision repair complex // inferred from direct assay // 0000781 // chromosome, telomeric region // inferred from direct assay // 0000784 // nuclear chromosome, telomeric region // inferred from direct assay // 0005634 // nucleus // inferred from direct assay // 0005634 // nucleus // inferred from electronic annotation // 0005654 // nucleoplasm // not recorded	0000287 // magnesium ion binding // inferred from electronic annotation // 0003676 // nucleic acid binding // inferred from electronic annotation // 0003677 // DNA binding // inferred from electronic annotation // 0003684 // damaged DNA binding // inferred from mutant phenotype // 0003697 // single-stranded DNA binding // inferred from direct assay // 0004518 // nuclease activity // inferred from…	---	---	---	0.119064	0.000491892
55313	upstream	968670	SNP_A-1645815	rs1159167	16	13773915	G	T	CPPED1	calcineurin-like phosphoesterase domain containing 1	chr16p13.12	http://www.ncbi.nlm.nih.gov/sites/entrez?db=pubmed&cmd=search&term=CPPED1	http://www.ensembl.org/Mus_musculus/geneview?gene=ENSG00000103381	Hs.460002	B3KSL3 // B4DQ68 // Q9BRF8	NM_001099455 // NM_018340	---	---	0016787 // hydrolase activity // inferred from electronic annotation // 0046872 // metal ion binding // inferred from electronic annotation	---	---	---	0.119064	0.000491892
Cluster Genes	Gene Symbol	Gene Title	Chromosomal Location	URL Pubmed	URL Ensembl	Entrez	UniGene ID	SwissProt	RefSeq Transcript ID	Gene Ontology Biological Process	Gene Ontology Cellular Component	Gene Ontology Molecular Function	Pathway	InterPro	Trans Membrane
A_23_P111020	SRF	serum response factor (c-fos serum response element-binding transcription factor)	chr6p21.1	http://www.ncbi.nlm.nih.gov/sites/entrez?db=pubmed&cmd=search&term=SRF	http://www.ensembl.org/Mus_musculus/geneview?gene=ENSG00000112658	6722	Hs.520140	B4DU24 // P11831 // Q59GI1	NM_003131	0001829 // trophectodermal cell differentiation // inferred from direct assay // 0001947 // heart looping // inferred from electronic annotation // 0001947 // heart looping // inferred from sequence or structural similarity // 0002042 // cell migration involved in sprouting angiogenesis // inferred from mutant phenotype // 0006350 // transcription // inferred from electronic annotation // 0006355…	0005634 // nucleus // inferred from electronic annotation // 0005634 // nucleus // inferred from direct assay // 0005730 // nucleolus // inferred from direct assay // 0005737 // cytoplasm // inferred from electronic annotation // 0005737 // cytoplasm // inferred from direct assay // 0005737 // cytoplasm // traceable author statement	0003677 // DNA binding // inferred from electronic annotation // 0003700 // transcription factor activity // inferred from electronic annotation // 0003700 // transcription factor activity // inferred from direct assay // 0003704 // specific RNA polymerase II transcription factor activity // inferred from direct assay // 0005515 // protein binding // inferred from electronic annotation // 0005515…	---	---	---
A_23_P116435	NA	NA	NA	NA	NA	NA	NA	NA	NA	NA	NA	NA	NA	NA	NA
A_23_P138011	ATP8B2	ATPase, class I, type 8B, member 2	chr1q21.3	http://www.ncbi.nlm.nih.gov/sites/entrez?db=pubmed&cmd=search&term=ATP8B2	http://www.ensembl.org/Mus_musculus/geneview?gene=ENSG00000143515	57198	Hs.435700	B3KVY8 // P98198 // Q5VZ21 // Q6P3T1 // Q6PG43 // Q8TF62	NM_001005855 // NM_020452	0006754 // ATP biosynthetic process // inferred from electronic annotation // 0015914 // phospholipid transport // inferred from electronic annotation	0016020 // membrane // inferred from electronic annotation // 0016021 // integral to membrane // inferred from reviewed computational analysis // 0016021 // integral to membrane // inferred from electronic annotation	0000166 // nucleotide binding // inferred from electronic annotation // 0000287 // magnesium ion binding // inferred from electronic annotation // 0004012 // phospholipid-translocating ATPase activity // inferred from electronic annotation // 0005524 // ATP binding // inferred from electronic annotation // 0015662 // ATPase activity, coupled to transmembrane movement of ions, phosphorylative mech…	---	IPR013200 // Haloacid dehalogenase-like hydrolase, type 3 // 3.3E-4 // IPR013200 // Haloacid dehalogenase-like hydrolase, type 3 // 3.3E-4	uc001fex.1 // span:102-124,309-331,357-379,904-923,938-957,988-1010,1025-1044,1051-1073,1098-1120 // numtm:9 // NP_065185.1 // span:102-124,309-331,357-379,904-923,938-957,988-1010,1025-1044,1051-1073,1098-1120 // numtm:9 // ENSP00000357475 // span:102-124,309-331,357-379,904-923,938-957,988-1010,1025-1044,1051-1073,1098-1120 // numtm:9 // ENSP00000344124 // span:88-110,295-317,343-365,890-909,92…
A_23_P53838	IRS2	insulin receptor substrate 2	chr13q34	http://www.ncbi.nlm.nih.gov/sites/entrez?db=pubmed&cmd=search&term=IRS2	http://www.ensembl.org/Mus_musculus/geneview?gene=ENSG00000185950	8660	Hs.442344	Q8TF73 // Q96RG4 // Q96RG5 // Q9P084 // Q9UP29 // Q9Y4H2	NM_003749	0002053 // positive regulation of mesenchymal cell proliferation // inferred from electronic annotation // 0006006 // glucose metabolic process // traceable author statement // 0007165 // signal transduction // traceable author statement // 0007165 // signal transduction // inferred from electronic annotation // 0007420 // brain development // inferred from electronic annotation // 0008283 // cel…	0005886 // plasma membrane // not recorded	0004871 // signal transducer activity // traceable author statement // 0004871 // signal transducer activity // inferred from electronic annotation // 0004872 // receptor activity // inferred from electronic annotation // 0005158 // insulin receptor binding // inferred from electronic annotation // 0005515 // protein binding // inferred from physical interaction // 0019901 // protein kinase bindi…	---	---	---
A_23_P85647	INPP5B	inositol polyphosphate-5-phosphatase, 75kDa	chr1p34	http://www.ncbi.nlm.nih.gov/sites/entrez?db=pubmed&cmd=search&term=INPP5B	http://www.ensembl.org/Mus_musculus/geneview?gene=ENSG00000204084	3633	Hs.449942	B1ARF3 // B3KMW4 // B4DHF0 // P32019	NM_005540	0006355 // regulation of transcription, DNA-dependent // inferred from electronic annotation // 0007165 // signal transduction // inferred from electronic annotation	0005622 // intracellular // inferred from electronic annotation // 0005829 // cytosol // inferred from electronic annotation // 0016021 // integral to membrane // non-traceable author statement // 0016021 // integral to membrane // inferred from electronic annotation	0003700 // transcription factor activity // inferred from electronic annotation // 0004437 // inositol or phosphatidylinositol phosphatase activity // inferred from electronic annotation // 0004439 // phosphatidylinositol-4,5-bisphosphate 5-phosphatase activity // inferred from electronic annotation // 0004445 // inositol-polyphosphate 5-phosphatase activity // non-traceable author statement // 0…	---	IPR005135 // Endonuclease/exonuclease/phosphatase // 7.7E-6	---
A_23_P97947	PRLHR	prolactin releasing hormone receptor	chr10q26.13	http://www.ncbi.nlm.nih.gov/sites/entrez?db=pubmed&cmd=search&term=PRLHR	http://www.ensembl.org/Mus_musculus/geneview?gene=ENSG00000119973	2834	Hs.248119	A5JUU5 // B2R881 // P49683	NM_004248	0007165 // signal transduction // inferred from electronic annotation // 0007186 // G-protein coupled receptor protein signaling pathway // traceable author statement // 0007186 // G-protein coupled receptor protein signaling pathway // inferred from electronic annotation // 0007565 // female pregnancy // traceable author statement // 0007631 // feeding behavior // inferred from electronic annota…	0005886 // plasma membrane // inferred from electronic annotation // 0005887 // integral to plasma membrane // traceable author statement // 0016020 // membrane // inferred from electronic annotation // 0016021 // integral to membrane // inferred from electronic annotation	0004871 // signal transducer activity // inferred from electronic annotation // 0004872 // receptor activity // inferred from electronic annotation // 0004930 // G-protein coupled receptor activity // traceable author statement // 0004930 // G-protein coupled receptor activity // inferred from electronic annotation // 0004983 // neuropeptide Y receptor activity // inferred from electronic annotat…	GPCRDB_Class_A_Rhodopsin-like // GenMAPP	---	uc001ldp.1 // span:63-85,98-120,135-157,177-199,224-246,278-300,315-337 // numtm:7 // uc001ldq.1 // span:63-85,98-120,135-157,177-199,224-246,278-300,315-337 // numtm:7 // NP_004239.1 // span:63-85,98-120,135-157,177-199,224-246,278-300,315-337 // numtm:7 // BAA31159.1 // span:63-85,98-120,135-157,177-199,224-246,278-300,315-337 // numtm:7 // BAF83150.1 // span:63-85,98-120,135-157,177-199,224-24…
p-value=	4.02945e-10
Entrez.ID	Position	Location	Probe.Set.ID	dbSNP.RS.ID	Chromosome	Physical.Position	Allele.A	Allele.B	Gene.Symbol	Gene.Title	Chromosomal.Location	URL.Pubmed	URL.Ensembl	UniGene.ID	SwissProt	RefSeq.Transcript.ID	Gene.Ontology.Biological.Process	Gene.Ontology.Cellular.Component	Gene.Ontology.Molecular.Function	Pathway	InterPro	Trans.Membrane	ks.p.value	min.p.value
10563	upstream	59023	SNP_A-1738944	rs1992489	4	78592907	A	G	CXCL13	chemokine (C-X-C motif) ligand 13	chr4q21	http://www.ncbi.nlm.nih.gov/sites/entrez?db=pubmed&cmd=search&term=CXCL13	http://www.ensembl.org/Mus_musculus/geneview?gene=ENSG00000156234	Hs.100431	O43927 // Q53X90	NM_006419	0006935 // chemotaxis // traceable author statement // 0006935 // chemotaxis // inferred from electronic annotation // 0006954 // inflammatory response // inferred from electronic annotation // 0006955 // immune response // traceable author statement // 0006955 // immune response // inferred from electronic annotation // 0007204 // elevation of cytosolic calcium ion concentration // traceable aut…	0005576 // extracellular region // inferred from electronic annotation // 0005615 // extracellular space // inferred from electronic annotation // 0005625 // soluble fraction // traceable author statement	0005125 // cytokine activity // inferred from electronic annotation // 0008009 // chemokine activity // traceable author statement // 0008009 // chemokine activity // inferred from electronic annotation	---	---	---	0.40445	0.000519087
901	downstream	282671	SNP_A-1738944	rs1992489	4	78592907	A	G	CCNG2	cyclin G2	chr4q21.1	http://www.ncbi.nlm.nih.gov/sites/entrez?db=pubmed&cmd=search&term=CCNG2	http://www.ensembl.org/Mus_musculus/geneview?gene=ENSG00000138764	Hs.13291	B4DF25 // Q16589 // Q6FGA7 // Q6FGC6 // Q8N5D4	NM_004354	0000075 // cell cycle checkpoint // traceable author statement // 0007049 // cell cycle // inferred from electronic annotation // 0007067 // mitosis // inferred from electronic annotation // 0051301 // cell division // inferred from electronic annotation // 0051726 // regulation of cell cycle // inferred from electronic annotation	0005737 // cytoplasm // inferred from electronic annotation	---	G1_to_S_cell_cycle_Reactome // GenMAPP	---	---	0.40445	0.000519087
Cluster Genes	Gene Symbol	Gene Title	Chromosomal Location	URL Pubmed	URL Ensembl	Entrez	UniGene ID	SwissProt	RefSeq Transcript ID	Gene Ontology Biological Process	Gene Ontology Cellular Component	Gene Ontology Molecular Function	Pathway	InterPro	Trans Membrane
A_23_P109584	UPK3A	uroplakin 3A	chr22q13.31	http://www.ncbi.nlm.nih.gov/sites/entrez?db=pubmed&cmd=search&term=UPK3A	http://www.ensembl.org/Mus_musculus/geneview?gene=ENSG00000100373	7380	Hs.632787	O75631	NM_006953	0000902 // cell morphogenesis // inferred from electronic annotation // 0001822 // kidney development // inferred from electronic annotation // 0006833 // water transport // inferred from electronic annotation // 0015840 // urea transport // inferred from electronic annotation // 0030855 // epithelial cell differentiation // inferred from direct assay // 0055075 // potassium ion homeostasis // in…	0005783 // endoplasmic reticulum // inferred from electronic annotation // 0016020 // membrane // inferred from electronic annotation // 0016021 // integral to membrane // inferred from electronic annotation // 0016324 // apical plasma membrane // inferred from electronic annotation	---	---	---	uc003bfy.1 // span:213-235 // numtm:1 // NP_008884.1 // span:213-235 // numtm:1 // AAC34888.1 // span:213-235 // numtm:1 // CAG30494.1 // span:213-235 // numtm:1 // ENSP00000216211 // span:213-235 // numtm:1 // ENSP00000379391 // span:92-114 // numtm:1
A_23_P164415	CCDC40	coiled-coil domain containing 40	chr17q25.3	http://www.ncbi.nlm.nih.gov/sites/entrez?db=pubmed&cmd=search&term=CCDC40	http://www.ensembl.org/Mus_musculus/geneview?gene=---	55036	Hs.202542	Q4G0X9	NM_017950	---	---	---	---	---	---
A_23_P166713	NA	NA	NA	NA	NA	NA	NA	NA	NA	NA	NA	NA	NA	NA	NA
A_23_P206810	HSD3B7	hydroxy-delta-5-steroid dehydrogenase, 3 beta- and steroid delta-isomerase 7	chr16p12-p11.2	http://www.ncbi.nlm.nih.gov/sites/entrez?db=pubmed&cmd=search&term=HSD3B7	http://www.ensembl.org/Mus_musculus/geneview?gene=ENSG00000099377	80270	Hs.709632	Q96M28 // Q9H2F3	NM_001142777 // NM_001142778 // NM_025193	0006694 // steroid biosynthetic process // inferred from electronic annotation // 0006699 // bile acid biosynthetic process // traceable author statement // 0006700 // C21-steroid hormone biosynthetic process // inferred from electronic annotation // 0008152 // metabolic process // inferred from electronic annotation // 0055114 // oxidation reduction // inferred from electronic annotation	0005783 // endoplasmic reticulum // inferred from electronic annotation // 0016020 // membrane // inferred from electronic annotation // 0016021 // integral to membrane // inferred from electronic annotation	0003824 // catalytic activity // inferred from electronic annotation // 0003854 // 3-beta-hydroxy-delta5-steroid dehydrogenase activity // non-traceable author statement // 0003854 // 3-beta-hydroxy-delta5-steroid dehydrogenase activity // inferred from electronic annotation // 0005488 // binding // inferred from electronic annotation // 0016491 // oxidoreductase activity // inferred from electro…	---	NULL // NULL // 0.0050	uc002eaf.1 // span:283-305,312-334 // numtm:2 // uc002eah.1 // span:283-305,312-334 // numtm:2 // NP_079469.2 // span:283-305,312-334 // numtm:2 // AAH04929.1 // span:283-305,312-334 // numtm:2 // ENSP00000297679 // span:283-305,312-334 // numtm:2 // ENSP00000370662 // span:283-305,312-334 // numtm:2
A_23_P255695	SLC17A3	solute carrier family 17 (sodium phosphate), member 3	chr6p21.3	http://www.ncbi.nlm.nih.gov/sites/entrez?db=pubmed&cmd=search&term=SLC17A3	http://www.ensembl.org/Mus_musculus/geneview?gene=ENSG00000124564	10786	Hs.327179	B7WNJ5 // B7Z3L4 // B7Z3L7 // B7Z511 // B7Z515 // B7Z531 // O00476 // Q9H532 // Q9H534	NM_001098486 // NM_006632	0006796 // phosphate metabolic process // traceable author statement // 0006810 // transport // inferred from electronic annotation // 0006811 // ion transport // inferred from electronic annotation // 0006814 // sodium ion transport // traceable author statement // 0006814 // sodium ion transport // inferred from electronic annotation // 0055085 // transmembrane transport // inferred from electr…	0005624 // membrane fraction // traceable author statement // 0005783 // endoplasmic reticulum // inferred from electronic annotation // 0005887 // integral to plasma membrane // traceable author statement // 0016020 // membrane // inferred from electronic annotation // 0016021 // integral to membrane // inferred from electronic annotation	0005436 // sodium:phosphate symporter activity // traceable author statement // 0015293 // symporter activity // inferred from electronic annotation // 0031402 // sodium ion binding // inferred from electronic annotation	---	---	uc003nfi.1 // span:124-146,151-173,221-243,258-280,292-314,319-341,353-375,385-404 // numtm:8 // uc003nfj.1 // span:20-42,105-127,134-156,211-228,235-257,267-289,296-318,333-355,362-384 // numtm:9 // NP_006623.2 // span:124-146,151-173,221-243,258-280,292-314,319-341,353-375,385-404 // numtm:8 // NP_001091956.1 // span:39-61,113-135,148-170,202-224,231-253,308-325,332-354,364-386,393-415,430-452,…
A_23_P259751	NA	NA	NA	NA	NA	NA	NA	NA	NA	NA	NA	NA	NA	NA	NA
A_23_P86779	NA	NA	NA	NA	NA	NA	NA	NA	NA	NA	NA	NA	NA	NA	NA
p-value=	4.47458e-10
Entrez.ID	Position	Location	Probe.Set.ID	dbSNP.RS.ID	Chromosome	Physical.Position	Allele.A	Allele.B	Gene.Symbol	Gene.Title	Chromosomal.Location	URL.Pubmed	URL.Ensembl	UniGene.ID	SwissProt	RefSeq.Transcript.ID	Gene.Ontology.Biological.Process	Gene.Ontology.Cellular.Component	Gene.Ontology.Molecular.Function	Pathway	InterPro	Trans.Membrane	ks.p.value	min.p.value
23266	intron	0	SNP_A-1701578	rs2296697	1	82209807	C	T	LPHN2	latrophilin 2	chr1p31.1	http://www.ncbi.nlm.nih.gov/sites/entrez?db=pubmed&cmd=search&term=LPHN2	http://www.ensembl.org/Mus_musculus/geneview?gene=ENSG00000117114	Hs.24212	A5XEI2 // A6NE11 // A8MW65 // B1ALT8 // B1ALT9 // B1ALU0 // B1ALU1 // B1ALU2 // B1ALU3 // B1ALU4 // B1ALU5 // B1ALU6 // B3KVU1 // O95490 // Q4W5J9 // Q9HAR2 // Q9UJ49	NM_012302	0007165 // signal transduction // inferred from electronic annotation // 0007166 // cell surface receptor linked signal transduction // inferred from electronic annotation // 0007186 // G-protein coupled receptor protein signaling pathway // inferred from electronic annotation // 0007186 // G-protein coupled receptor protein signaling pathway // non-traceable author statement // 0007186 // G-prot…	0005886 // plasma membrane // inferred from electronic annotation // 0016020 // membrane // inferred from electronic annotation // 0016021 // integral to membrane // non-traceable author statement // 0016021 // integral to membrane // traceable author statement // 0016021 // integral to membrane // inferred from electronic annotation	0004871 // signal transducer activity // inferred from electronic annotation // 0004872 // receptor activity // inferred from electronic annotation // 0004888 // transmembrane receptor activity // inferred from electronic annotation // 0004930 // G-protein coupled receptor activity // inferred from electronic annotation // 0004930 // G-protein coupled receptor activity // traceable author stateme…	GPCRDB_Class_B_Secretin-like // GenMAPP // GPCRDB_Other // GenMAPP	IPR000832 // GPCR, family 2, secretin-like // 2.5E-26 // IPR003334 // Latrophilin, C-terminal // 4.7E-47 // IPR003334 // Latrophilin, C-terminal // 2.7E-13	uc001dit.1 // span:837-859,872-889,904-926,939-958,978-1000,1023-1045,1050-1072 // numtm:7 // uc001diu.1 // span:837-859,872-889,904-926,939-958,978-1000,1023-1045,1050-1072 // numtm:7 // uc001div.1 // span:837-859,872-889,904-926,939-958,978-1000,1023-1045,1050-1072 // numtm:7 // uc001diw.1 // span:421-443,456-473,488-510,523-542,562-584,607-629,634-656 // numtm:7 // NP_036434.1 // span:837-859,…	0.596275	0.000540403
Cluster Genes	Gene Symbol	Gene Title	Chromosomal Location	URL Pubmed	URL Ensembl	Entrez	UniGene ID	SwissProt	RefSeq Transcript ID	Gene Ontology Biological Process	Gene Ontology Cellular Component	Gene Ontology Molecular Function	Pathway	InterPro	Trans Membrane
A_23_P132138	C21orf58	chromosome 21 open reading frame 58	chr21q22.3	0	0	54058	Hs.236572	A6NL84 // P58505 // Q0VAL7 // Q0VAL8 // Q8N7N9	NM_058180	---	---	---	---	---	---
A_23_P135797	NA	NA	NA	NA	NA	NA	NA	NA	NA	NA	NA	NA	NA	NA	NA
A_23_P151596	CPNE6	copine VI (neuronal)	chr14q11.2	0	0	9362	Hs.6132	B2RAG6 // B3KWK1 // B7Z1M3 // B7Z289 // O95741	NM_006032	0006629 // lipid metabolic process // traceable author statement // 0007268 // synaptic transmission // traceable author statement // 0007399 // nervous system development // traceable author statement // 0016192 // vesicle-mediated transport // traceable author statement	0005624 // membrane fraction // inferred from electronic annotation // 0030424 // axon // inferred from electronic annotation // 0030425 // dendrite // inferred from electronic annotation	0001786 // phosphatidylserine binding // inferred from electronic annotation // 0005215 // transporter activity // traceable author statement // 0005509 // calcium ion binding // traceable author statement	---	---	---
A_23_P22378	SOX11	SRY (sex determining region Y)-box 11	chr2p25	0	0	6664	Hs.432638	P35716 // Q05CH0	NM_003108	0001822 // kidney development // inferred from electronic annotation // 0006350 // transcription // inferred from electronic annotation // 0007275 // multicellular organismal development // inferred from electronic annotation // 0007399 // nervous system development // traceable author statement // 0007399 // nervous system development // inferred from electronic annotation // 0008283 // cell pro…	0005634 // nucleus // inferred from electronic annotation // 0005634 // nucleus // inferred from direct assay // 0005730 // nucleolus // inferred from direct assay // 0005737 // cytoplasm // inferred from direct assay	0003677 // DNA binding // inferred from electronic annotation // 0003700 // transcription factor activity // inferred from electronic annotation // 0008135 // translation factor activity, nucleic acid binding // inferred from direct assay	---	---	---
A_23_P24493	MMP8	matrix metallopeptidase 8 (neutrophil collagenase)	chr11q22.3	0	0	4317	Hs.161839	A8K9E4 // B4E0I2 // B4E0T0 // P22894	NM_002424	0001503 // ossification // inferred from electronic annotation // 0006508 // proteolysis // inferred from direct assay // 0006508 // proteolysis // inferred from electronic annotation // 0008152 // metabolic process // inferred from electronic annotation // 0030574 // collagen catabolic process // inferred from electronic annotation	0005576 // extracellular region // inferred from electronic annotation // 0005578 // proteinaceous extracellular matrix // inferred from electronic annotation // 0005615 // extracellular space // inferred from direct assay	0004222 // metalloendopeptidase activity // inferred from electronic annotation // 0004252 // serine-type endopeptidase activity // inferred from direct assay // 0005509 // calcium ion binding // inferred from electronic annotation // 0008233 // peptidase activity // inferred from electronic annotation // 0008237 // metallopeptidase activity // inferred from electronic annotation // 0008270 // zi…	Matrix_Metalloproteinases // GenMAPP	---	---
A_23_P40856	LRTM1	leucine-rich repeats and transmembrane domains 1	chr3p14.3	0	0	57408	Hs.591668	Q9HBL6	NM_020678	---	0016020 // membrane // inferred from electronic annotation // 0016021 // integral to membrane // inferred from electronic annotation	0005515 // protein binding // inferred from electronic annotation	---	---	uc003dhl.1 // span:286-308 // numtm:1 // NP_065729.1 // span:286-308 // numtm:1 // AAG09723.1 // span:286-308 // numtm:1 // AAH40732.1 // span:210-232 // numtm:1 // AAH74741.1 // span:286-308 // numtm:1 // GENSCAN00000040058 // span:163-185 // numtm:1 // ENSP00000273286 // span:286-308 // numtm:1
p-value=	5.10471e-10
Entrez.ID	Position	Location	Probe.Set.ID	dbSNP.RS.ID	Chromosome	Physical.Position	Allele.A	Allele.B	Gene.Symbol	Gene.Title	Chromosomal.Location	URL.Pubmed	URL.Ensembl	UniGene.ID	SwissProt	RefSeq.Transcript.ID	Gene.Ontology.Biological.Process	Gene.Ontology.Cellular.Component	Gene.Ontology.Molecular.Function	Pathway	InterPro	Trans.Membrane	ks.p.value	min.p.value
140801	downstream	680177	SNP_A-1722151	rs1951319	14	45509794	A	C	RPL10L	ribosomal protein L10-like	chr14q13-q21	0	0	Hs.308332	Q96L21	NM_080746	0006412 // translation // inferred from electronic annotation // 0007283 // spermatogenesis // inferred from expression pattern	0005622 // intracellular // inferred from electronic annotation // 0005634 // nucleus // inferred from direct assay // 0005737 // cytoplasm // inferred from electronic annotation // 0005737 // cytoplasm // inferred from direct assay // 0005840 // ribosome // inferred from electronic annotation // 0022625 // cytosolic large ribosomal subunit // non-traceable author statement // 0030529 // ribonucl…	0003735 // structural constituent of ribosome // inferred from electronic annotation	---	---	---	0.30929	0.000548005
55320	upstream	717439	SNP_A-1722151	rs1951319	14	45509794	A	C	C14orf106	chromosome 14 open reading frame 106	chr14q21.2	0	0	Hs.437941	Q6P0N0	NM_018353	0007049 // cell cycle // inferred from electronic annotation // 0007067 // mitosis // inferred from electronic annotation // 0051301 // cell division // inferred from electronic annotation	0000775 // chromosome, centromeric region // inferred from electronic annotation // 0005634 // nucleus // inferred from electronic annotation	0003677 // DNA binding // inferred from electronic annotation	---	---	---	0.30929	0.000548005
Cluster Genes	Gene Symbol	Gene Title	Chromosomal Location	URL Pubmed	URL Ensembl	Entrez	UniGene ID	SwissProt	RefSeq Transcript ID	Gene Ontology Biological Process	Gene Ontology Cellular Component	Gene Ontology Molecular Function	Pathway	InterPro	Trans Membrane
A_23_P103051	NA	NA	NA	NA	NA	NA	NA	NA	NA	NA	NA	NA	NA	NA	NA
A_23_P108546	NA	NA	NA	NA	NA	NA	NA	NA	NA	NA	NA	NA	NA	NA	NA
A_23_P114862	ANGPTL7	angiopoietin-like 7	chr1p36.3-p36.2	0	0	10218	Hs.146559	B2R9B2 // O43827	NM_021146	0006979 // response to oxidative stress // traceable author statement // 0007165 // signal transduction // inferred from electronic annotation	0005576 // extracellular region // inferred from electronic annotation	0005102 // receptor binding // inferred from electronic annotation	---	---	uc001ase.1 // span:7-26 // numtm:1 // NP_066969.1 // span:7-26 // numtm:1 // AAQ88668.1 // span:7-26 // numtm:1 // AAH01881.1 // span:7-26 // numtm:1 // ENSP00000366015 // span:7-26 // numtm:1
A_23_P137504	ZBTB37	zinc finger and BTB domain containing 37	chr1q25.1	0	0	84614	Hs.668497	B7Z7Z4 // Q5TC79 // Q8WYT0	NM_001122770 // NM_032522	0006350 // transcription // inferred from electronic annotation // 0045449 // regulation of transcription // inferred from electronic annotation	0005622 // intracellular // inferred from electronic annotation // 0005634 // nucleus // inferred from electronic annotation	0003676 // nucleic acid binding // inferred from electronic annotation // 0003677 // DNA binding // inferred from electronic annotation // 0005515 // protein binding // inferred from electronic annotation // 0008270 // zinc ion binding // inferred from electronic annotation // 0046872 // metal ion binding // inferred from electronic annotation	---	IPR003131 // K+ channel tetramerisation // 0.041	---
A_23_P161331	PCDH15	protocadherin 15	chr10q21.1	0	0	65217	Hs.280209	A2A3D8 // A2A3D9 // A2A3E1 // A2A3E2 // A2A3E3 // A2A3E4 // A2A3E5 // A2A3E6 // A2A3E7 // A2A3E8 // A9Z1W1 // B3KX87 // B7ZBT8 // Q5VY38 // Q96QU1	NM_001142763 // NM_001142764 // NM_001142765 // NM_001142766 // NM_001142767 // NM_001142768 // NM_001142769 // NM_001142770 // NM_001142771 // NM_001142772 // NM_001142773 // NM_033056	0007155 // cell adhesion // inferred from electronic annotation // 0007156 // homophilic cell adhesion // inferred from electronic annotation // 0007601 // visual perception // inferred from electronic annotation // 0007605 // sensory perception of sound // inferred from mutant phenotype // 0007605 // sensory perception of sound // inferred from electronic annotation // 0045494 // photoreceptor c…	0001750 // photoreceptor outer segment // inferred from direct assay // 0005576 // extracellular region // inferred from electronic annotation // 0005886 // plasma membrane // inferred from electronic annotation // 0016020 // membrane // inferred from electronic annotation // 0016021 // integral to membrane // inferred from electronic annotation // 0032420 // stereocilium // inferred from sequenc…	0005509 // calcium ion binding // inferred from electronic annotation // 0005515 // protein binding // inferred from electronic annotation	---	---	uc001jju.1 // span:1375-1397 // numtm:1 // NP_149045.3 // span:1375-1397 // numtm:1 // AAK31581.1 // span:1375-1397 // numtm:1 // AAK31804.1 // span:1375-1397 // numtm:1 // AAR26468.1 // span:257-279 // numtm:1 // ENSP00000354950 // span:1375-1397 // numtm:1 // ENSP00000378814 // span:1375-1397 // numtm:1 // ENSP00000322604 // span:1375-1397 // numtm:1 // ENSP00000378820 // span:1340-1362 // numt…
A_23_P214994	PRL	prolactin	chr6p22.2-p21.3	0	0	5617	Hs.1905	A6XMH3 // P01236 // Q5I0G2 // Q5THQ0	NM_000948 // NM_001163558	0007166 // cell surface receptor linked signal transduction // traceable author statement // 0007565 // female pregnancy // non-traceable author statement // 0007595 // lactation // inferred from electronic annotation // 0008283 // cell proliferation // traceable author statement // 0040014 // regulation of multicellular organism growth // inferred from expression pattern // 0046427 // positive r…	0005576 // extracellular region // inferred from electronic annotation	0005148 // prolactin receptor binding // traceable author statement // 0005179 // hormone activity // inferred from electronic annotation	Prostaglandin_synthesis_regulation // GenMAPP	---	---
A_23_P256124	NA	NA	NA	NA	NA	NA	NA	NA	NA	NA	NA	NA	NA	NA	NA
A_23_P25755	NA	NA	NA	NA	NA	NA	NA	NA	NA	NA	NA	NA	NA	NA	NA
p-value=	5.10471e-10
Entrez.ID	Position	Location	Probe.Set.ID	dbSNP.RS.ID	Chromosome	Physical.Position	Allele.A	Allele.B	Gene.Symbol	Gene.Title	Chromosomal.Location	URL.Pubmed	URL.Ensembl	UniGene.ID	SwissProt	RefSeq.Transcript.ID	Gene.Ontology.Biological.Process	Gene.Ontology.Cellular.Component	Gene.Ontology.Molecular.Function	Pathway	InterPro	Trans.Membrane	ks.p.value	min.p.value
140801	downstream	656382	SNP_A-1725563	rs1543480	14	45533589	C	T	RPL10L	ribosomal protein L10-like	chr14q13-q21	0	0	Hs.308332	Q96L21	NM_080746	0006412 // translation // inferred from electronic annotation // 0007283 // spermatogenesis // inferred from expression pattern	0005622 // intracellular // inferred from electronic annotation // 0005634 // nucleus // inferred from direct assay // 0005737 // cytoplasm // inferred from electronic annotation // 0005737 // cytoplasm // inferred from direct assay // 0005840 // ribosome // inferred from electronic annotation // 0022625 // cytosolic large ribosomal subunit // non-traceable author statement // 0030529 // ribonucl…	0003735 // structural constituent of ribosome // inferred from electronic annotation	---	---	---	0.30929	0.000548005
55320	upstream	741234	SNP_A-1725563	rs1543480	14	45533589	C	T	C14orf106	chromosome 14 open reading frame 106	chr14q21.2	0	0	Hs.437941	Q6P0N0	NM_018353	0007049 // cell cycle // inferred from electronic annotation // 0007067 // mitosis // inferred from electronic annotation // 0051301 // cell division // inferred from electronic annotation	0000775 // chromosome, centromeric region // inferred from electronic annotation // 0005634 // nucleus // inferred from electronic annotation	0003677 // DNA binding // inferred from electronic annotation	---	---	---	0.30929	0.000548005
Cluster Genes	Gene Symbol	Gene Title	Chromosomal Location	URL Pubmed	URL Ensembl	Entrez	UniGene ID	SwissProt	RefSeq Transcript ID	Gene Ontology Biological Process	Gene Ontology Cellular Component	Gene Ontology Molecular Function	Pathway	InterPro	Trans Membrane
A_23_P103051	NA	NA	NA	NA	NA	NA	NA	NA	NA	NA	NA	NA	NA	NA	NA
A_23_P108546	NA	NA	NA	NA	NA	NA	NA	NA	NA	NA	NA	NA	NA	NA	NA
A_23_P114862	ANGPTL7	angiopoietin-like 7	chr1p36.3-p36.2	0	0	10218	Hs.146559	B2R9B2 // O43827	NM_021146	0006979 // response to oxidative stress // traceable author statement // 0007165 // signal transduction // inferred from electronic annotation	0005576 // extracellular region // inferred from electronic annotation	0005102 // receptor binding // inferred from electronic annotation	---	---	uc001ase.1 // span:7-26 // numtm:1 // NP_066969.1 // span:7-26 // numtm:1 // AAQ88668.1 // span:7-26 // numtm:1 // AAH01881.1 // span:7-26 // numtm:1 // ENSP00000366015 // span:7-26 // numtm:1
A_23_P137504	ZBTB37	zinc finger and BTB domain containing 37	chr1q25.1	0	0	84614	Hs.668497	B7Z7Z4 // Q5TC79 // Q8WYT0	NM_001122770 // NM_032522	0006350 // transcription // inferred from electronic annotation // 0045449 // regulation of transcription // inferred from electronic annotation	0005622 // intracellular // inferred from electronic annotation // 0005634 // nucleus // inferred from electronic annotation	0003676 // nucleic acid binding // inferred from electronic annotation // 0003677 // DNA binding // inferred from electronic annotation // 0005515 // protein binding // inferred from electronic annotation // 0008270 // zinc ion binding // inferred from electronic annotation // 0046872 // metal ion binding // inferred from electronic annotation	---	IPR003131 // K+ channel tetramerisation // 0.041	---
A_23_P161331	PCDH15	protocadherin 15	chr10q21.1	0	0	65217	Hs.280209	A2A3D8 // A2A3D9 // A2A3E1 // A2A3E2 // A2A3E3 // A2A3E4 // A2A3E5 // A2A3E6 // A2A3E7 // A2A3E8 // A9Z1W1 // B3KX87 // B7ZBT8 // Q5VY38 // Q96QU1	NM_001142763 // NM_001142764 // NM_001142765 // NM_001142766 // NM_001142767 // NM_001142768 // NM_001142769 // NM_001142770 // NM_001142771 // NM_001142772 // NM_001142773 // NM_033056	0007155 // cell adhesion // inferred from electronic annotation // 0007156 // homophilic cell adhesion // inferred from electronic annotation // 0007601 // visual perception // inferred from electronic annotation // 0007605 // sensory perception of sound // inferred from mutant phenotype // 0007605 // sensory perception of sound // inferred from electronic annotation // 0045494 // photoreceptor c…	0001750 // photoreceptor outer segment // inferred from direct assay // 0005576 // extracellular region // inferred from electronic annotation // 0005886 // plasma membrane // inferred from electronic annotation // 0016020 // membrane // inferred from electronic annotation // 0016021 // integral to membrane // inferred from electronic annotation // 0032420 // stereocilium // inferred from sequenc…	0005509 // calcium ion binding // inferred from electronic annotation // 0005515 // protein binding // inferred from electronic annotation	---	---	uc001jju.1 // span:1375-1397 // numtm:1 // NP_149045.3 // span:1375-1397 // numtm:1 // AAK31581.1 // span:1375-1397 // numtm:1 // AAK31804.1 // span:1375-1397 // numtm:1 // AAR26468.1 // span:257-279 // numtm:1 // ENSP00000354950 // span:1375-1397 // numtm:1 // ENSP00000378814 // span:1375-1397 // numtm:1 // ENSP00000322604 // span:1375-1397 // numtm:1 // ENSP00000378820 // span:1340-1362 // numt…
A_23_P214994	PRL	prolactin	chr6p22.2-p21.3	0	0	5617	Hs.1905	A6XMH3 // P01236 // Q5I0G2 // Q5THQ0	NM_000948 // NM_001163558	0007166 // cell surface receptor linked signal transduction // traceable author statement // 0007565 // female pregnancy // non-traceable author statement // 0007595 // lactation // inferred from electronic annotation // 0008283 // cell proliferation // traceable author statement // 0040014 // regulation of multicellular organism growth // inferred from expression pattern // 0046427 // positive r…	0005576 // extracellular region // inferred from electronic annotation	0005148 // prolactin receptor binding // traceable author statement // 0005179 // hormone activity // inferred from electronic annotation	Prostaglandin_synthesis_regulation // GenMAPP	---	---
A_23_P256124	NA	NA	NA	NA	NA	NA	NA	NA	NA	NA	NA	NA	NA	NA	NA
A_23_P25755	NA	NA	NA	NA	NA	NA	NA	NA	NA	NA	NA	NA	NA	NA	NA
p-value=	5.85803e-10
Entrez.ID	Position	Location	Probe.Set.ID	dbSNP.RS.ID	Chromosome	Physical.Position	Allele.A	Allele.B	Gene.Symbol	Gene.Title	Chromosomal.Location	URL.Pubmed	URL.Ensembl	UniGene.ID	SwissProt	RefSeq.Transcript.ID	Gene.Ontology.Biological.Process	Gene.Ontology.Cellular.Component	Gene.Ontology.Molecular.Function	Pathway	InterPro	Trans.Membrane	ks.p.value	min.p.value
5789	intron	0	SNP_A-1649590	rs10511520	9	8991538	A	G	PTPRD	protein tyrosine phosphatase, receptor type, D	chr9p23-p24.3	0	0	Hs.446083	B4DK48 // P23468 // Q16343 // Q2HXI4 // Q3KPI9 // Q3KPJ0 // Q3KPJ1 // Q3KPJ2 // Q59H90	NM_001040712 // NM_002839 // NM_130391 // NM_130392 // NM_130393	0006470 // protein amino acid dephosphorylation // traceable author statement // 0006470 // protein amino acid dephosphorylation // inferred from electronic annotation // 0006796 // phosphate metabolic process // non-traceable author statement // 0007185 // transmembrane receptor protein tyrosine phosphatase signaling pathway // traceable author statement // 0016311 // dephosphorylation // inferr…	0005887 // integral to plasma membrane // traceable author statement // 0016020 // membrane // inferred from electronic annotation // 0016021 // integral to membrane // inferred from electronic annotation	0004721 // phosphoprotein phosphatase activity // inferred from electronic annotation // 0004725 // protein tyrosine phosphatase activity // inferred from electronic annotation // 0004872 // receptor activity // inferred from electronic annotation // 0005001 // transmembrane receptor protein tyrosine phosphatase activity // traceable author statement // 0005515 // protein binding // inferred from…	---	---	uc003zkk.1 // span:1268-1290 // numtm:1 // uc003zkl.1 // span:1259-1281 // numtm:1 // uc003zkm.1 // span:1255-1277 // numtm:1 // uc003zkn.1 // span:857-879 // numtm:1 // uc003zko.1 // span:853-875 // numtm:1 // uc003zkp.1 // span:857-879 // numtm:1 // uc003zkq.1 // span:856-878 // numtm:1 // uc003zkr.1 // span:852-874 // numtm:1 // uc003zks.1 // span:847-869 // numtm:1 // NP_569077.1 // span:857-…	0.0193645	0.000595776
Cluster Genes	Gene Symbol	Gene Title	Chromosomal Location	URL Pubmed	URL Ensembl	Entrez	UniGene ID	SwissProt	RefSeq Transcript ID	Gene Ontology Biological Process	Gene Ontology Cellular Component	Gene Ontology Molecular Function	Pathway	InterPro	Trans Membrane
A_23_P100583	LPO	lactoperoxidase	chr17q23.1	0	0	4025	Hs.234742	A5JUY4 // B4DUH9 // B4E1M1 // P22079 // Q7Z2Y6 // Q9H3M1	NM_001160102 // NM_006151 // NR_027647	0006979 // response to oxidative stress // non-traceable author statement // 0006979 // response to oxidative stress // inferred from electronic annotation // 0042744 // hydrogen peroxide catabolic process // inferred from electronic annotation // 0055114 // oxidation reduction // inferred from electronic annotation	0005576 // extracellular region // inferred from electronic annotation // 0005615 // extracellular space // inferred from electronic annotation	0004601 // peroxidase activity // inferred from electronic annotation // 0005506 // iron ion binding // inferred from electronic annotation // 0005509 // calcium ion binding // inferred from electronic annotation // 0016491 // oxidoreductase activity // inferred from electronic annotation // 0020037 // heme binding // inferred from electronic annotation // 0046872 // metal ion binding // inferred…	---	IPR002007 // Animal haem peroxidase // 2.3E-23	---
A_23_P102622	MATN4	matrilin 4	chr20q13.1-q13.2	0	0	8785	Hs.278489	A2RRP8 // A5D8U1 // A6NNA4 // B3KNE0 // B3KQB2 // O95460	NM_003833 // NM_030590 // NM_030592	---	0005576 // extracellular region // traceable author statement // 0005576 // extracellular region // inferred from electronic annotation	0005515 // protein binding // inferred from physical interaction	---	IPR006209 // EGF-like // 0.015	---
A_23_P104594	SCT	secretin	chr11p15.5	0	0	6343	Hs.632324	P09683	NM_021920	0030157 // pancreatic juice secretion // non-traceable author statement	0005576 // extracellular region // inferred from electronic annotation	0005179 // hormone activity // non-traceable author statement // 0005179 // hormone activity // inferred from electronic annotation	---	---	---
A_23_P12693	NA	NA	NA	NA	NA	NA	NA	NA	NA	NA	NA	NA	NA	NA	NA
A_23_P212016	VIPR1	vasoactive intestinal peptide receptor 1	chr3p22	0	0	7433	Hs.348500	B3KPV1 // B4DEB5 // B4DGI4 // B4DNY6 // P32241	NM_004624	0006936 // muscle contraction // traceable author statement // 0006955 // immune response // traceable author statement // 0007165 // signal transduction // inferred from electronic annotation // 0007166 // cell surface receptor linked signal transduction // inferred from electronic annotation // 0007186 // G-protein coupled receptor protein signaling pathway // inferred from electronic annotatio…	0005886 // plasma membrane // inferred from electronic annotation // 0005887 // integral to plasma membrane // traceable author statement // 0016020 // membrane // inferred from electronic annotation // 0016021 // integral to membrane // inferred from electronic annotation	0004871 // signal transducer activity // inferred from electronic annotation // 0004872 // receptor activity // inferred from electronic annotation // 0004888 // transmembrane receptor activity // inferred from electronic annotation // 0004930 // G-protein coupled receptor activity // inferred from electronic annotation // 0004999 // vasoactive intestinal polypeptide receptor activity // traceabl…	GPCRDB_Class_B_Secretin-like // GenMAPP	IPR000832 // GPCR, family 2, secretin-like // 5.9E-17	uc003clf.1 // span:146-168,181-200,220-242,254-276,296-318,338-360,370-392 // numtm:7 // uc003clg.1 // span:15-37 // numtm:1 // NP_004615.2 // span:146-168,181-200,220-242,254-276,296-318,338-360,370-392 // numtm:7 // BAG51813.1 // span:105-127,140-159,179-201,213-235,255-277,297-319,329-351 // numtm:7 // AAH64424.1 // span:146-168,181-200,220-242,254-276,296-318,338-360,370-392 // numtm:7 // AAA…
A_23_P214391	NA	NA	NA	NA	NA	NA	NA	NA	NA	NA	NA	NA	NA	NA	NA
A_23_P38145	BAHCC1	BAH domain and coiled-coil containing 1	chr17q25.3	0	0	57597	Hs.514580	B7WNN8 // Q9H5T5 // Q9P281	NM_001080519	---	---	0003677 // DNA binding // inferred from electronic annotation	---	---	---
p-value=	6.29172e-10
Entrez.ID	Position	Location	Probe.Set.ID	dbSNP.RS.ID	Chromosome	Physical.Position	Allele.A	Allele.B	Gene.Symbol	Gene.Title	Chromosomal.Location	URL.Pubmed	URL.Ensembl	UniGene.ID	SwissProt	RefSeq.Transcript.ID	Gene.Ontology.Biological.Process	Gene.Ontology.Cellular.Component	Gene.Ontology.Molecular.Function	Pathway	InterPro	Trans.Membrane	ks.p.value	min.p.value
5289	upstream	1548936	SNP_A-1752078	rs9304220	18	36240260	A	G	PIK3C3	phosphoinositide-3-kinase, class 3	chr18q12.3	0	0	Hs.464971	A8MYT4 // B4DPV9 // Q8NEB9	NM_002647	0000045 // autophagic vacuole formation // inferred from electronic annotation // 0006468 // protein amino acid phosphorylation // inferred from electronic annotation // 0007032 // endosome organization // inferred from electronic annotation // 0043201 // response to leucine // inferred from electronic annotation // 0046854 // phosphoinositide phosphorylation // inferred from electronic annotatio…	0005829 // cytosol // not recorded // 0005942 // phosphoinositide 3-kinase complex // inferred from electronic annotation	0000166 // nucleotide binding // inferred from electronic annotation // 0004428 // inositol or phosphatidylinositol kinase activity // inferred from electronic annotation // 0004672 // protein kinase activity // inferred from electronic annotation // 0005488 // binding // inferred from electronic annotation // 0005515 // protein binding // inferred from physical interaction // 0005515 // protein …	---	---	---	0.500504	0.000607889
Cluster Genes	Gene Symbol	Gene Title	Chromosomal Location	URL Pubmed	URL Ensembl	Entrez	UniGene ID	SwissProt	RefSeq Transcript ID	Gene Ontology Biological Process	Gene Ontology Cellular Component	Gene Ontology Molecular Function	Pathway	InterPro	Trans Membrane
A_23_P111020	SRF	serum response factor (c-fos serum response element-binding transcription factor)	chr6p21.1	0	0	6722	Hs.520140	B4DU24 // P11831 // Q59GI1	NM_003131	0001829 // trophectodermal cell differentiation // inferred from direct assay // 0001947 // heart looping // inferred from electronic annotation // 0001947 // heart looping // inferred from sequence or structural similarity // 0002042 // cell migration involved in sprouting angiogenesis // inferred from mutant phenotype // 0006350 // transcription // inferred from electronic annotation // 0006355…	0005634 // nucleus // inferred from electronic annotation // 0005634 // nucleus // inferred from direct assay // 0005730 // nucleolus // inferred from direct assay // 0005737 // cytoplasm // inferred from electronic annotation // 0005737 // cytoplasm // inferred from direct assay // 0005737 // cytoplasm // traceable author statement	0003677 // DNA binding // inferred from electronic annotation // 0003700 // transcription factor activity // inferred from electronic annotation // 0003700 // transcription factor activity // inferred from direct assay // 0003704 // specific RNA polymerase II transcription factor activity // inferred from direct assay // 0005515 // protein binding // inferred from electronic annotation // 0005515…	---	---	---
A_23_P116435	NA	NA	NA	NA	NA	NA	NA	NA	NA	NA	NA	NA	NA	NA	NA
A_23_P138011	ATP8B2	ATPase, class I, type 8B, member 2	chr1q21.3	0	0	57198	Hs.435700	B3KVY8 // P98198 // Q5VZ21 // Q6P3T1 // Q6PG43 // Q8TF62	NM_001005855 // NM_020452	0006754 // ATP biosynthetic process // inferred from electronic annotation // 0015914 // phospholipid transport // inferred from electronic annotation	0016020 // membrane // inferred from electronic annotation // 0016021 // integral to membrane // inferred from reviewed computational analysis // 0016021 // integral to membrane // inferred from electronic annotation	0000166 // nucleotide binding // inferred from electronic annotation // 0000287 // magnesium ion binding // inferred from electronic annotation // 0004012 // phospholipid-translocating ATPase activity // inferred from electronic annotation // 0005524 // ATP binding // inferred from electronic annotation // 0015662 // ATPase activity, coupled to transmembrane movement of ions, phosphorylative mech…	---	IPR013200 // Haloacid dehalogenase-like hydrolase, type 3 // 3.3E-4 // IPR013200 // Haloacid dehalogenase-like hydrolase, type 3 // 3.3E-4	uc001fex.1 // span:102-124,309-331,357-379,904-923,938-957,988-1010,1025-1044,1051-1073,1098-1120 // numtm:9 // NP_065185.1 // span:102-124,309-331,357-379,904-923,938-957,988-1010,1025-1044,1051-1073,1098-1120 // numtm:9 // ENSP00000357475 // span:102-124,309-331,357-379,904-923,938-957,988-1010,1025-1044,1051-1073,1098-1120 // numtm:9 // ENSP00000344124 // span:88-110,295-317,343-365,890-909,92…
A_23_P53838	IRS2	insulin receptor substrate 2	chr13q34	0	0	8660	Hs.442344	Q8TF73 // Q96RG4 // Q96RG5 // Q9P084 // Q9UP29 // Q9Y4H2	NM_003749	0002053 // positive regulation of mesenchymal cell proliferation // inferred from electronic annotation // 0006006 // glucose metabolic process // traceable author statement // 0007165 // signal transduction // traceable author statement // 0007165 // signal transduction // inferred from electronic annotation // 0007420 // brain development // inferred from electronic annotation // 0008283 // cel…	0005886 // plasma membrane // not recorded	0004871 // signal transducer activity // traceable author statement // 0004871 // signal transducer activity // inferred from electronic annotation // 0004872 // receptor activity // inferred from electronic annotation // 0005158 // insulin receptor binding // inferred from electronic annotation // 0005515 // protein binding // inferred from physical interaction // 0019901 // protein kinase bindi…	---	---	---
A_23_P85647	INPP5B	inositol polyphosphate-5-phosphatase, 75kDa	chr1p34	0	0	3633	Hs.449942	B1ARF3 // B3KMW4 // B4DHF0 // P32019	NM_005540	0006355 // regulation of transcription, DNA-dependent // inferred from electronic annotation // 0007165 // signal transduction // inferred from electronic annotation	0005622 // intracellular // inferred from electronic annotation // 0005829 // cytosol // inferred from electronic annotation // 0016021 // integral to membrane // non-traceable author statement // 0016021 // integral to membrane // inferred from electronic annotation	0003700 // transcription factor activity // inferred from electronic annotation // 0004437 // inositol or phosphatidylinositol phosphatase activity // inferred from electronic annotation // 0004439 // phosphatidylinositol-4,5-bisphosphate 5-phosphatase activity // inferred from electronic annotation // 0004445 // inositol-polyphosphate 5-phosphatase activity // non-traceable author statement // 0…	---	IPR005135 // Endonuclease/exonuclease/phosphatase // 7.7E-6	---
A_23_P97947	PRLHR	prolactin releasing hormone receptor	chr10q26.13	0	0	2834	Hs.248119	A5JUU5 // B2R881 // P49683	NM_004248	0007165 // signal transduction // inferred from electronic annotation // 0007186 // G-protein coupled receptor protein signaling pathway // traceable author statement // 0007186 // G-protein coupled receptor protein signaling pathway // inferred from electronic annotation // 0007565 // female pregnancy // traceable author statement // 0007631 // feeding behavior // inferred from electronic annota…	0005886 // plasma membrane // inferred from electronic annotation // 0005887 // integral to plasma membrane // traceable author statement // 0016020 // membrane // inferred from electronic annotation // 0016021 // integral to membrane // inferred from electronic annotation	0004871 // signal transducer activity // inferred from electronic annotation // 0004872 // receptor activity // inferred from electronic annotation // 0004930 // G-protein coupled receptor activity // traceable author statement // 0004930 // G-protein coupled receptor activity // inferred from electronic annotation // 0004983 // neuropeptide Y receptor activity // inferred from electronic annotat…	GPCRDB_Class_A_Rhodopsin-like // GenMAPP	---	uc001ldp.1 // span:63-85,98-120,135-157,177-199,224-246,278-300,315-337 // numtm:7 // uc001ldq.1 // span:63-85,98-120,135-157,177-199,224-246,278-300,315-337 // numtm:7 // NP_004239.1 // span:63-85,98-120,135-157,177-199,224-246,278-300,315-337 // numtm:7 // BAA31159.1 // span:63-85,98-120,135-157,177-199,224-246,278-300,315-337 // numtm:7 // BAF83150.1 // span:63-85,98-120,135-157,177-199,224-24…
p-value=	6.79994e-10
Entrez.ID	Position	Location	Probe.Set.ID	dbSNP.RS.ID	Chromosome	Physical.Position	Allele.A	Allele.B	Gene.Symbol	Gene.Title	Chromosomal.Location	URL.Pubmed	URL.Ensembl	UniGene.ID	SwissProt	RefSeq.Transcript.ID	Gene.Ontology.Biological.Process	Gene.Ontology.Cellular.Component	Gene.Ontology.Molecular.Function	Pathway	InterPro	Trans.Membrane	ks.p.value	min.p.value
1668	downstream	50099	SNP_A-1707774	rs2978951	8	6810705	C	T	DEFA1 // DEFA1B // DEFA3	defensin, alpha 1 // defensin, alpha 1B // defensin, alpha 3, neutrophil-specific	chr8p23.1 // chr8pter-p23.3	0	0	Hs.654448	P59665 // P59666 // Q6EZE9 // Q6EZF6	NM_001042500 // NM_004084 // NM_005217	0006805 // xenobiotic metabolic process // inferred from electronic annotation // 0006935 // chemotaxis // traceable author statement // 0006952 // defense response // inferred from electronic annotation // 0006955 // immune response // traceable author statement // 0009615 // response to virus // inferred from electronic annotation // 0031640 // killing of cells of another organism // inferred f…	0005576 // extracellular region // inferred from electronic annotation // 0005615 // extracellular space // inferred from electronic annotation	---	---	---	GENSCAN00000026116 // span:59-81 // numtm:1	0.168539	0.000625708
1669	upstream	27509	SNP_A-1707774	rs2978951	8	6810705	C	T	DEFA4	defensin, alpha 4, corticostatin	chr8p23	0	0	Hs.591391	P12838 // Q6EZF8	NM_001925	0006805 // xenobiotic metabolic process // inferred from electronic annotation // 0006952 // defense response // inferred from electronic annotation // 0031640 // killing of cells of another organism // inferred from electronic annotation // 0042742 // defense response to bacterium // inferred from electronic annotation // 0050832 // defense response to fungus // inferred from electronic annotati…	0005576 // extracellular region // inferred from electronic annotation // 0005615 // extracellular space // inferred from electronic annotation	---	---	---	---	0.168539	0.000625708
Cluster Genes	Gene Symbol	Gene Title	Chromosomal Location	URL Pubmed	URL Ensembl	Entrez	UniGene ID	SwissProt	RefSeq Transcript ID	Gene Ontology Biological Process	Gene Ontology Cellular Component	Gene Ontology Molecular Function	Pathway	InterPro	Trans Membrane
A_23_P141346	MPP3	membrane protein, palmitoylated 3 (MAGUK p55 subfamily member 3)	chr17q21.31	0	0	4356	Hs.396566	B2R7N0 // B4DS20 // Q13368 // Q59G77	NM_001932 // NR_003562	0007165 // signal transduction // traceable author statement	0005887 // integral to plasma membrane // traceable author statement // 0009986 // cell surface // inferred from direct assay	0004385 // guanylate kinase activity // traceable author statement // 0005515 // protein binding // inferred from electronic annotation // 0030165 // PDZ domain binding // inferred from electronic annotation	---	IPR001452 // Src homology-3 // 0.071 // IPR001452 // Src homology-3 // 0.071	---
A_23_P57248	C20orf173	chromosome 20 open reading frame 173	chr20q11.22	0	0	140873	Hs.158680	Q96LM9	NM_001145350 // NR_026933	---	---	---	---	---	ENSP00000403566 // span:7-24 // numtm:1
A_23_P74852	LOC100289848 // PIGC	similar to phosphatidylinositol glycan, class C // phosphatidylinositol glycan anchor biosynthesis, class C	chr1q23-q25	0	0	5279	Hs.188456	Q92535	NM_002642 // NM_153747 // XR_079282	0006506 // GPI anchor biosynthetic process // inferred from electronic annotation // 0006506 // GPI anchor biosynthetic process // traceable author statement // 0016254 // preassembly of GPI anchor in ER membrane // not recorded	0005783 // endoplasmic reticulum // inferred from electronic annotation // 0005789 // endoplasmic reticulum membrane // traceable author statement // 0016020 // membrane // inferred from electronic annotation // 0016021 // integral to membrane // inferred from electronic annotation	0003824 // catalytic activity // traceable author statement // 0016740 // transferase activity // inferred from electronic annotation // 0016757 // transferase activity, transferring glycosyl groups // inferred from electronic annotation // 0017176 // phosphatidylinositol N-acetylglucosaminyltransferase activity // inferred from electronic annotation	---	---	uc001gil.1 // span:51-73,78-100,120-137,147-164,171-193,197-214,227-244,248-270 // numtm:8 // uc001gim.1 // span:51-73,78-100,120-137,147-164,171-193,197-214,227-244,248-270 // numtm:8 // uc001gin.1 // span:51-73,78-100,120-137,147-164,171-193,197-214,227-244,248-270 // numtm:8 // uc001gio.1 // span:51-73,78-100,120-137,147-164,171-193,197-214,227-244,248-270 // numtm:8 // NP_002633.1 // span:51-…
A_23_P80626	PRRT3	proline-rich transmembrane protein 3	chr3p25.3	0	0	285368	Hs.598147	B4DK01 // Q5FWE3	NM_207351	---	0016020 // membrane // inferred from electronic annotation // 0016021 // integral to membrane // inferred from electronic annotation	---	---	---	uc003bul.1 // span:5-27,473-495,502-521,543-565,572-594,598-620,640-662 // numtm:7 // NP_997234.3 // span:5-27,473-495,502-521,543-565,572-594,598-620,640-662 // numtm:7 // BAG59013.1 // span:5-27 // numtm:1 // AAH40508.1 // span:89-111,115-132,153-175,190-212,219-241,256-278,291-313 // numtm:7 // ENSP00000404734 // span:5-27 // numtm:1 // ENSP00000388896 // span:5-27 // numtm:1 // ENSP0000039251…
p-value=	7.2868e-10
Entrez.ID	Position	Location	Probe.Set.ID	dbSNP.RS.ID	Chromosome	Physical.Position	Allele.A	Allele.B	Gene.Symbol	Gene.Title	Chromosomal.Location	URL.Pubmed	URL.Ensembl	UniGene.ID	SwissProt	RefSeq.Transcript.ID	Gene.Ontology.Biological.Process	Gene.Ontology.Cellular.Component	Gene.Ontology.Molecular.Function	Pathway	InterPro	Trans.Membrane	ks.p.value	min.p.value
23317	downstream	86	SNP_A-1703875	rs10512861	3	133740651	A	C	DNAJC13	DnaJ (Hsp40) homolog, subfamily C, member 13	chr3q22.1	http://www.ncbi.nlm.nih.gov/sites/entrez?db=pubmed&cmd=search&term=DNAJC13	http://www.ensembl.org/Mus_musculus/geneview?gene=ENSG00000138246	Hs.12707	A7E2Y5 // B3KN02 // O75165 // Q0D2M7 // Q8N7A5	NM_015268	---	---	0005488 // binding // inferred from electronic annotation // 0031072 // heat shock protein binding // inferred from electronic annotation	---	---	---	0.844849	0.00064003
84129	downstream	19020	SNP_A-1703875	rs10512861	3	133740651	A	C	ACAD11	acyl-Coenzyme A dehydrogenase family, member 11	chr3q22.1	http://www.ncbi.nlm.nih.gov/sites/entrez?db=pubmed&cmd=search&term=ACAD11	http://www.ensembl.org/Mus_musculus/geneview?gene=ENSG00000113971	Hs.441378	B4DQ41 // Q08AE9 // Q709F0 // Q7Z491 // Q7Z494 // Q8NAA7	NM_032169	0006629 // lipid metabolic process // inferred from electronic annotation // 0008152 // metabolic process // inferred from electronic annotation // 0045494 // photoreceptor cell maintenance // inferred from mutant phenotype // 0048496 // maintenance of organ identity // inferred from electronic annotation // 0048496 // maintenance of organ identity // inferred from mutant phenotype // 0055114 // …	0005777 // peroxisome // inferred from sequence or structural similarity // 0005777 // peroxisome // inferred from electronic annotation // 0005871 // kinesin complex // inferred from electronic annotation	0003777 // microtubule motor activity // inferred from electronic annotation // 0003995 // acyl-CoA dehydrogenase activity // inferred from electronic annotation // 0005488 // binding // inferred from electronic annotation // 0005515 // protein binding // inferred from physical interaction // 0009055 // electron carrier activity // inferred from electronic annotation // 0016491 // oxidoreductase …	---	IPR013107 // Acyl-CoA dehydrogenase, type 2, C-terminal // 0.0074	---	0.844849	0.00064003
Cluster Genes	Gene Symbol	Gene Title	Chromosomal Location	URL Pubmed	URL Ensembl	Entrez	UniGene ID	SwissProt	RefSeq Transcript ID	Gene Ontology Biological Process	Gene Ontology Cellular Component	Gene Ontology Molecular Function	Pathway	InterPro	Trans Membrane
A_23_P108546	NA	NA	NA	NA	NA	NA	NA	NA	NA	NA	NA	NA	NA	NA	NA
A_23_P14019	APOBEC1	apolipoprotein B mRNA editing enzyme, catalytic polypeptide 1	chr12p13.1	http://www.ncbi.nlm.nih.gov/sites/entrez?db=pubmed&cmd=search&term=APOBEC1	http://www.ensembl.org/Mus_musculus/geneview?gene=ENSG00000111701	339	Hs.560	P41238 // Q4VB33	NM_001644	0006396 // RNA processing // traceable author statement // 0006397 // mRNA processing // inferred from electronic annotation // 0006629 // lipid metabolic process // traceable author statement // 0006970 // response to osmotic stress // inferred from electronic annotation // 0010043 // response to zinc ion // inferred from electronic annotation // 0010332 // response to gamma radiation // inferre…	---	0003723 // RNA binding // traceable author statement // 0003824 // catalytic activity // inferred from electronic annotation // 0004126 // cytidine deaminase activity // traceable author statement // 0005515 // protein binding // inferred from electronic annotation // 0008270 // zinc ion binding // traceable author statement // 0008270 // zinc ion binding // inferred from electronic annotation //…	---	---	---
A_23_P161331	PCDH15	protocadherin 15	chr10q21.1	http://www.ncbi.nlm.nih.gov/sites/entrez?db=pubmed&cmd=search&term=PCDH15	http://www.ensembl.org/Mus_musculus/geneview?gene=ENSG00000150275	65217	Hs.280209	A2A3D8 // A2A3D9 // A2A3E1 // A2A3E2 // A2A3E3 // A2A3E4 // A2A3E5 // A2A3E6 // A2A3E7 // A2A3E8 // A9Z1W1 // B3KX87 // B7ZBT8 // Q5VY38 // Q96QU1	NM_001142763 // NM_001142764 // NM_001142765 // NM_001142766 // NM_001142767 // NM_001142768 // NM_001142769 // NM_001142770 // NM_001142771 // NM_001142772 // NM_001142773 // NM_033056	0007155 // cell adhesion // inferred from electronic annotation // 0007156 // homophilic cell adhesion // inferred from electronic annotation // 0007601 // visual perception // inferred from electronic annotation // 0007605 // sensory perception of sound // inferred from mutant phenotype // 0007605 // sensory perception of sound // inferred from electronic annotation // 0045494 // photoreceptor c…	0001750 // photoreceptor outer segment // inferred from direct assay // 0005576 // extracellular region // inferred from electronic annotation // 0005886 // plasma membrane // inferred from electronic annotation // 0016020 // membrane // inferred from electronic annotation // 0016021 // integral to membrane // inferred from electronic annotation // 0032420 // stereocilium // inferred from sequenc…	0005509 // calcium ion binding // inferred from electronic annotation // 0005515 // protein binding // inferred from electronic annotation	---	---	uc001jju.1 // span:1375-1397 // numtm:1 // NP_149045.3 // span:1375-1397 // numtm:1 // AAK31581.1 // span:1375-1397 // numtm:1 // AAK31804.1 // span:1375-1397 // numtm:1 // AAR26468.1 // span:257-279 // numtm:1 // ENSP00000354950 // span:1375-1397 // numtm:1 // ENSP00000378814 // span:1375-1397 // numtm:1 // ENSP00000322604 // span:1375-1397 // numtm:1 // ENSP00000378820 // span:1340-1362 // numt…
A_23_P202610	NA	NA	NA	NA	NA	NA	NA	NA	NA	NA	NA	NA	NA	NA	NA
A_23_P259270	CDKL2	cyclin-dependent kinase-like 2 (CDC2-related kinase)	chr4q21.1	http://www.ncbi.nlm.nih.gov/sites/entrez?db=pubmed&cmd=search&term=CDKL2	http://www.ensembl.org/Mus_musculus/geneview?gene=ENSG00000138769	8999	Hs.591698	B2R695 // B4DH08 // Q92772	NM_003948	0006468 // protein amino acid phosphorylation // inferred from electronic annotation // 0007165 // signal transduction // traceable author statement // 0007548 // sex differentiation // traceable author statement	0005634 // nucleus // inferred from electronic annotation // 0005737 // cytoplasm // inferred from electronic annotation	0000166 // nucleotide binding // inferred from electronic annotation // 0004672 // protein kinase activity // inferred from electronic annotation // 0004672 // protein kinase activity // traceable author statement // 0004674 // protein serine/threonine kinase activity // inferred from electronic annotation // 0004693 // cyclin-dependent protein kinase activity // inferred from electronic annotati…	---	---	---
A_23_P259500	ZFP42	zinc finger protein 42 homolog (mouse)	chr4q35.2	http://www.ncbi.nlm.nih.gov/sites/entrez?db=pubmed&cmd=search&term=ZFP42	http://www.ensembl.org/Mus_musculus/geneview?gene=ENSG00000179059	132625	Hs.335787	Q96MM3	NM_174900	0006350 // transcription // inferred from electronic annotation // 0007126 // meiosis // non-traceable author statement // 0008584 // male gonad development // inferred from expression pattern // 0008585 // female gonad development // inferred from expression pattern // 0045449 // regulation of transcription // inferred from electronic annotation	0005622 // intracellular // inferred from electronic annotation // 0005634 // nucleus // inferred from electronic annotation // 0005737 // cytoplasm // inferred from direct assay	0003676 // nucleic acid binding // inferred from electronic annotation // 0003677 // DNA binding // inferred from electronic annotation // 0003700 // transcription factor activity // non-traceable author statement // 0008270 // zinc ion binding // inferred from electronic annotation // 0046872 // metal ion binding // inferred from electronic annotation	---	---	---
A_23_P81888	NA	NA	NA	NA	NA	NA	NA	NA	NA	NA	NA	NA	NA	NA	NA
p-value=	9.18537e-10
Entrez.ID	Position	Location	Probe.Set.ID	dbSNP.RS.ID	Chromosome	Physical.Position	Allele.A	Allele.B	Gene.Symbol	Gene.Title	Chromosomal.Location	URL.Pubmed	URL.Ensembl	UniGene.ID	SwissProt	RefSeq.Transcript.ID	Gene.Ontology.Biological.Process	Gene.Ontology.Cellular.Component	Gene.Ontology.Molecular.Function	Pathway	InterPro	Trans.Membrane	ks.p.value	min.p.value
23331	intron	0	SNP_A-1751976	rs9306457	22	27228127	A	G	TTC28	tetratricopeptide repeat domain 28	chr22q12.1	http://www.ncbi.nlm.nih.gov/sites/entrez?db=pubmed&cmd=search&term=TTC28	http://www.ensembl.org/Mus_musculus/geneview?gene=ENSG00000100154	Hs.387856	B0QYP5 // Q96AY4	NM_001145418	---	---	0005488 // binding // inferred from electronic annotation	---	IPR011716 // Tetratricopeptide TPR_3 // 1.6 // IPR011716 // Tetratricopeptide TPR_3 // 1.3	---	0.46346	0.00077171
Cluster Genes	Gene Symbol	Gene Title	Chromosomal Location	URL Pubmed	URL Ensembl	Entrez	UniGene ID	SwissProt	RefSeq Transcript ID	Gene Ontology Biological Process	Gene Ontology Cellular Component	Gene Ontology Molecular Function	Pathway	InterPro	Trans Membrane
A_23_P104393	NA	NA	NA	NA	NA	NA	NA	NA	NA	NA	NA	NA	NA	NA	NA
A_23_P108546	NA	NA	NA	NA	NA	NA	NA	NA	NA	NA	NA	NA	NA	NA	NA
A_23_P131875	ANKRD60	Ankyrin repeat domain 60	chr20q13.32	http://www.ncbi.nlm.nih.gov/sites/entrez?db=pubmed&cmd=search&term=ANKRD60	http://www.ensembl.org/Mus_musculus/geneview?gene=---	140731	Hs.633491	Q9BZ19	XM_001134442 // XM_001134462 // XM_001717339	---	---	---	---	---	---
A_23_P14019	APOBEC1	apolipoprotein B mRNA editing enzyme, catalytic polypeptide 1	chr12p13.1	http://www.ncbi.nlm.nih.gov/sites/entrez?db=pubmed&cmd=search&term=APOBEC1	http://www.ensembl.org/Mus_musculus/geneview?gene=ENSG00000111701	339	Hs.560	P41238 // Q4VB33	NM_001644	0006396 // RNA processing // traceable author statement // 0006397 // mRNA processing // inferred from electronic annotation // 0006629 // lipid metabolic process // traceable author statement // 0006970 // response to osmotic stress // inferred from electronic annotation // 0010043 // response to zinc ion // inferred from electronic annotation // 0010332 // response to gamma radiation // inferre…	---	0003723 // RNA binding // traceable author statement // 0003824 // catalytic activity // inferred from electronic annotation // 0004126 // cytidine deaminase activity // traceable author statement // 0005515 // protein binding // inferred from electronic annotation // 0008270 // zinc ion binding // traceable author statement // 0008270 // zinc ion binding // inferred from electronic annotation //…	---	---	---
A_23_P146717	COL27A1	collagen, type XXVII, alpha 1	chr9q32	http://www.ncbi.nlm.nih.gov/sites/entrez?db=pubmed&cmd=search&term=COL27A1	http://www.ensembl.org/Mus_musculus/geneview?gene=ENSG00000196739	85301	Hs.494892	A6NF26 // Q5T1U7 // Q8IZC6 // Q9HAA3	NM_032888	0007155 // cell adhesion // inferred from electronic annotation	0005576 // extracellular region // inferred from electronic annotation // 0005578 // proteinaceous extracellular matrix // inferred from electronic annotation // 0005581 // collagen // inferred from electronic annotation // 0005583 // fibrillar collagen // inferred from electronic annotation	0005198 // structural molecule activity // inferred from electronic annotation // 0005201 // extracellular matrix structural constituent // inferred from electronic annotation	---	---	---
A_23_P154002	NA	NA	NA	NA	NA	NA	NA	NA	NA	NA	NA	NA	NA	NA	NA
A_23_P203089	NA	NA	NA	NA	NA	NA	NA	NA	NA	NA	NA	NA	NA	NA	NA
A_23_P214844	NA	NA	NA	NA	NA	NA	NA	NA	NA	NA	NA	NA	NA	NA	NA
A_23_P23873	PAPPA2	pappalysin 2	chr1q23-q25	http://www.ncbi.nlm.nih.gov/sites/entrez?db=pubmed&cmd=search&term=PAPPA2	http://www.ensembl.org/Mus_musculus/geneview?gene=ENSG00000116183	60676	Hs.187284	A9Z1Y8 // Q59FU0 // Q9BXP8	NM_020318 // NM_021936	0001558 // regulation of cell growth // non-traceable author statement // 0006508 // proteolysis // inferred from direct assay // 0006508 // proteolysis // inferred from sequence or structural similarity // 0030154 // cell differentiation // inferred from electronic annotation	0005576 // extracellular region // inferred from electronic annotation // 0005622 // intracellular // non-traceable author statement // 0016020 // membrane // inferred from electronic annotation	0008233 // peptidase activity // inferred from electronic annotation // 0008237 // metallopeptidase activity // inferred from direct assay // 0008237 // metallopeptidase activity // inferred from sequence or structural similarity // 0008237 // metallopeptidase activity // inferred from electronic annotation // 0008270 // zinc ion binding // non-traceable author statement // 0008270 // zinc ion bi…	---	---	---
A_23_P256124	NA	NA	NA	NA	NA	NA	NA	NA	NA	NA	NA	NA	NA	NA	NA
A_23_P53492	NA	NA	NA	NA	NA	NA	NA	NA	NA	NA	NA	NA	NA	NA	NA
A_23_P62447	HSFY1 // HSFY2	heat shock transcription factor, Y-linked 1 // heat shock transcription factor, Y linked 2	chrYq11.222	http://www.ncbi.nlm.nih.gov/sites/entrez?db=pubmed&cmd=search&term=HSFY1 // http://www.ncbi.nlm.nih.gov/sites/entrez?db=pubmed&cmd=search&term=HSFY2	http://www.ensembl.org/Mus_musculus/geneview?gene=ENSG00000169953 // http://www.ensembl.org/Mus_musculus/geneview?gene=ENSG00000172468	159119	Hs.662281	Q96LI6	NM_001001877 // NM_033108 // NM_152584 // NM_153716 // NR_003509 // NR_003510	0006350 // transcription // inferred from electronic annotation // 0006355 // regulation of transcription, DNA-dependent // inferred from electronic annotation // 0045449 // regulation of transcription // inferred from electronic annotation	0005634 // nucleus // inferred from electronic annotation // 0005737 // cytoplasm // inferred from electronic annotation	0003677 // DNA binding // inferred from electronic annotation // 0003700 // transcription factor activity // inferred from electronic annotation // 0043565 // sequence-specific DNA binding // inferred from electronic annotation	---	---	---
p-value=	1.03339e-09
Entrez.ID	Position	Location	Probe.Set.ID	dbSNP.RS.ID	Chromosome	Physical.Position	Allele.A	Allele.B	Gene.Symbol	Gene.Title	Chromosomal.Location	URL.Pubmed	URL.Ensembl	UniGene.ID	SwissProt	RefSeq.Transcript.ID	Gene.Ontology.Biological.Process	Gene.Ontology.Cellular.Component	Gene.Ontology.Molecular.Function	Pathway	InterPro	Trans.Membrane	ks.p.value	min.p.value
2917	downstream	56601	SNP_A-1645946	rs721257	3	7814818	A	G	GRM7	glutamate receptor, metabotropic 7	chr3p26.1-p25.1	http://www.ncbi.nlm.nih.gov/sites/entrez?db=pubmed&cmd=search&term=GRM7	http://www.ensembl.org/Mus_musculus/geneview?gene=ENSG00000196277	Hs.660131	B2R693 // B7ZKK0 // B9EGG9 // Q14831 // Q59G95	NM_000844 // NM_181874	0001661 // conditioned taste aversion // inferred from electronic annotation // 0001662 // behavioral fear response // inferred from electronic annotation // 0001662 // behavioral fear response // inferred from mutant phenotype // 0007165 // signal transduction // inferred from electronic annotation // 0007186 // G-protein coupled receptor protein signaling pathway // inferred from electronic ann…	0005886 // plasma membrane // inferred from electronic annotation // 0005887 // integral to plasma membrane // traceable author statement // 0005887 // integral to plasma membrane // non-traceable author statement // 0005938 // cell cortex // inferred from direct assay // 0016020 // membrane // inferred from electronic annotation // 0016021 // integral to membrane // inferred from electronic anno…	0001642 // group III metabotropic glutamate receptor activity // inferred from direct assay // 0004871 // signal transducer activity // inferred from electronic annotation // 0004872 // receptor activity // inferred from electronic annotation // 0004930 // G-protein coupled receptor activity // traceable author statement // 0004930 // G-protein coupled receptor activity // inferred from electroni…	GPCRDB_Class_C_Metabotropic_glutamate_pheromone // GenMAPP	IPR001828 // Extracellular ligand-binding receptor // 7.1E-15 // IPR001828 // Extracellular ligand-binding receptor // 7.1E-40 // IPR001828 // Extracellular ligand-binding receptor // 9.4E-22	uc003bqk.1 // span:593-615,628-647,657-674,756-775,790-812,819-841 // numtm:6 // uc003bql.1 // span:593-615,628-647,657-674,756-775,790-812,819-841 // numtm:6 // uc003bqm.1 // span:593-615,628-647,657-674,756-775,790-812,819-841 // numtm:6 // uc003bqn.1 // span:176-198,211-230,240-257,339-358,373-395,402-424 // numtm:6 // NP_000835.1 // span:593-615,628-647,657-674,756-775,790-812,819-841 // numt…	0.51046	0.000791493
29995	upstream	703692	SNP_A-1645946	rs721257	3	7814818	A	G	LMCD1	LIM and cysteine-rich domains 1	chr3p26-p24	http://www.ncbi.nlm.nih.gov/sites/entrez?db=pubmed&cmd=search&term=LMCD1	http://www.ensembl.org/Mus_musculus/geneview?gene=ENSG00000071282	Hs.475353	B4DEY6 // B4DG80 // B7Z6R5 // Q9NZU5	NM_014583	0000122 // negative regulation of transcription from RNA polymerase II promoter // inferred from electronic annotation	0005634 // nucleus // inferred from electronic annotation	0003714 // transcription corepressor activity // inferred from electronic annotation // 0005515 // protein binding // inferred from electronic annotation // 0008270 // zinc ion binding // inferred from electronic annotation // 0046872 // metal ion binding // inferred from electronic annotation	---	---	---	0.51046	0.000791493
Cluster Genes	Gene Symbol	Gene Title	Chromosomal Location	URL Pubmed	URL Ensembl	Entrez	UniGene ID	SwissProt	RefSeq Transcript ID	Gene Ontology Biological Process	Gene Ontology Cellular Component	Gene Ontology Molecular Function	Pathway	InterPro	Trans Membrane
A_23_P145480	OPRM1	opioid receptor, mu 1	chr6q24-q25	http://www.ncbi.nlm.nih.gov/sites/entrez?db=pubmed&cmd=search&term=OPRM1	http://www.ensembl.org/Mus_musculus/geneview?gene=ENSG00000112038	4988	Hs.2353	B0FXJ1 // B7SXT0 // B8K2Q5 // B8Q1L8 // B8Q1L9 // O43185 // P35372 // Q6UPP1 // Q716A7 // Q71V90 // Q7Z6A5 // Q86V80	NM_000914 // NM_001008503 // NM_001008504 // NM_001008505 // NM_001145279 // NM_001145280 // NM_001145281 // NM_001145282 // NM_001145283 // NM_001145284 // NM_001145285 // NM_001145286 // NM_001145287	0007165 // signal transduction // inferred from electronic annotation // 0007186 // G-protein coupled receptor protein signaling pathway // inferred from electronic annotation // 0007187 // G-protein signaling, coupled to cyclic nucleotide second messenger // traceable author statement // 0007191 // activation of adenylate cyclase activity by dopamine receptor signaling pathway // inferred from e…	0005624 // membrane fraction // inferred from electronic annotation // 0005783 // endoplasmic reticulum // traceable author statement // 0005794 // Golgi apparatus // traceable author statement // 0005886 // plasma membrane // traceable author statement // 0005886 // plasma membrane // inferred from electronic annotation // 0005887 // integral to plasma membrane // traceable author statement // 0…	0004871 // signal transducer activity // inferred from electronic annotation // 0004872 // receptor activity // inferred from electronic annotation // 0004930 // G-protein coupled receptor activity // inferred from electronic annotation // 0004985 // opioid receptor activity // inferred from electronic annotation // 0004988 // mu-opioid receptor activity // traceable author statement // 0004988 /…	GPCRDB_Class_A_Rhodopsin-like // GenMAPP // Peptide_GPCRs // GenMAPP	---	uc003qpn.1 // span:73-95,107-126,136-158,188-210,236-258,284-303,318-340 // numtm:7 // uc003qpo.1 // span:73-95,107-126,136-158,188-210,236-258,284-303,318-340 // numtm:7 // uc003qpq.1 // span:135-157,169-188,198-220,250-272,298-320,346-365,380-402 // numtm:7 // uc003qpr.1 // span:73-95,107-126,136-158,188-210,236-258,284-303,318-340 // numtm:7 // uc003qpt.1 // span:73-95,107-126,136-158,188-210,…
A_23_P258208	RAB19	RAB19, member RAS oncogene family	chr7q34	http://www.ncbi.nlm.nih.gov/sites/entrez?db=pubmed&cmd=search&term=RAB19	http://www.ensembl.org/Mus_musculus/geneview?gene=ENSG00000146955	401409	Hs.583545	A4D1S5	NM_001008749	0007264 // small GTPase mediated signal transduction // inferred from electronic annotation // 0015031 // protein transport // inferred from electronic annotation	0005886 // plasma membrane // inferred from electronic annotation // 0016020 // membrane // inferred from electronic annotation	0000166 // nucleotide binding // inferred from electronic annotation // 0005525 // GTP binding // inferred from electronic annotation	---	IPR013684 // Miro-like // 1.6E-9	---
A_23_P2825	KLHL1	kelch-like 1 (Drosophila)	chr13q21	http://www.ncbi.nlm.nih.gov/sites/entrez?db=pubmed&cmd=search&term=KLHL1	http://www.ensembl.org/Mus_musculus/geneview?gene=ENSG00000150361	57626	Hs.508201	A8K5X0 // B7Z3I8 // Q8TBJ7 // Q96RF4 // Q9NR64	NM_020866	0007626 // locomotory behavior // inferred from electronic annotation // 0007628 // adult walking behavior // inferred from electronic annotation // 0016358 // dendrite development // inferred from electronic annotation // 0021680 // cerebellar Purkinje cell layer development // inferred from electronic annotation // 0030036 // actin cytoskeleton organization // non-traceable author statement	0005737 // cytoplasm // non-traceable author statement // 0005737 // cytoplasm // inferred from electronic annotation // 0005856 // cytoskeleton // inferred from electronic annotation // 0030425 // dendrite // inferred from electronic annotation // 0043025 // cell soma // inferred from electronic annotation	0003779 // actin binding // non-traceable author statement // 0003779 // actin binding // inferred from electronic annotation // 0005515 // protein binding // inferred from electronic annotation	---	---	---
A_23_P32104	IFNA7	interferon, alpha 7	chr9p22	http://www.ncbi.nlm.nih.gov/sites/entrez?db=pubmed&cmd=search&term=IFNA7	http://www.ensembl.org/Mus_musculus/geneview?gene=ENSG00000214042	3444	Hs.282274	P01567 // Q5VV14	NM_021057	0006952 // defense response // inferred from electronic annotation // 0007267 // cell-cell signaling // traceable author statement // 0009615 // response to virus // traceable author statement // 0009615 // response to virus // inferred from electronic annotation	0005576 // extracellular region // traceable author statement // 0005576 // extracellular region // inferred from electronic annotation // 0005615 // extracellular space // inferred from electronic annotation	0005125 // cytokine activity // inferred from electronic annotation // 0005126 // cytokine receptor binding // inferred from electronic annotation // 0005132 // interferon-alpha/beta receptor binding // traceable author statement	---	---	---
A_23_P43407	HEMGN	hemogen	chr9q22.33	http://www.ncbi.nlm.nih.gov/sites/entrez?db=pubmed&cmd=search&term=HEMGN	http://www.ensembl.org/Mus_musculus/geneview?gene=ENSG00000136929	55363	Hs.176626	A8K8S6 // Q9BXL5	NM_018437 // NM_197978	0007275 // multicellular organismal development // inferred from electronic annotation // 0030154 // cell differentiation // inferred from electronic annotation // 0045667 // regulation of osteoblast differentiation // inferred from electronic annotation	0005634 // nucleus // inferred from electronic annotation // 0005654 // nucleoplasm // inferred from electronic annotation	---	---	---	---
A_23_P44946	NA	NA	NA	NA	NA	NA	NA	NA	NA	NA	NA	NA	NA	NA	NA
A_23_P6107	NA	NA	NA	NA	NA	NA	NA	NA	NA	NA	NA	NA	NA	NA	NA
A_23_P73858	TGIF2LX // TGIF2LY	TGFB-induced factor homeobox 2-like, X-linked // TGFB-induced factor homeobox 2-like, Y-linked	chrXq21.31 // chrYp11.2	http://www.ncbi.nlm.nih.gov/sites/entrez?db=pubmed&cmd=search&term=TGIF2LX // http://www.ncbi.nlm.nih.gov/sites/entrez?db=pubmed&cmd=search&term=TGIF2LY	http://www.ensembl.org/Mus_musculus/geneview?gene=ENSG00000153779 // http://www.ensembl.org/Mus_musculus/geneview?gene=ENSG00000176679	90655	Hs.592220	A2VCU1 // Q3ZCM9 // Q8IUE0 // Q8IUE1	NM_138960 // NM_139214	0006350 // transcription // inferred from electronic annotation // 0006355 // regulation of transcription, DNA-dependent // inferred from electronic annotation // 0045449 // regulation of transcription // inferred from electronic annotation	0005634 // nucleus // inferred from electronic annotation	0003677 // DNA binding // inferred from electronic annotation // 0003700 // transcription factor activity // inferred from electronic annotation // 0043565 // sequence-specific DNA binding // inferred from electronic annotation	---	IPR001356 // Homeobox // 0.012 // IPR001356 // Homeobox // 0.019	---
A_23_P75247	OPALIN	oligodendrocytic myelin paranodal and inner loop protein	chr10q23-q24	http://www.ncbi.nlm.nih.gov/sites/entrez?db=pubmed&cmd=search&term=OPALIN	http://www.ensembl.org/Mus_musculus/geneview?gene=ENSG00000197430	93377	Hs.12449	A8MX69 // A8MYG4 // B4DK96 // B4DKH0 // Q5W102 // Q96PE5	NM_001040102 // NM_001040103 // NM_033207	---	0005794 // Golgi apparatus // inferred from direct assay // 0005886 // plasma membrane // inferred from electronic annotation // 0016020 // membrane // inferred from electronic annotation // 0016021 // integral to membrane // inferred from electronic annotation	---	---	---	uc001kmi.1 // span:20-42 // numtm:1 // uc001kmj.1 // span:31-53 // numtm:1 // uc001kmk.1 // span:10-30 // numtm:1 // NP_001035192.1 // span:20-42 // numtm:1 // NP_001035191.1 // span:10-30 // numtm:1 // NP_149984.1 // span:31-53 // numtm:1 // AAK62349.1 // span:31-53 // numtm:1 // AAH33737.1 // span:31-53 // numtm:1 // ENSP00000360214 // span:31-53 // numtm:1 // ENSP00000377449 // span:10-30 // n…
p-value=	1.03339e-09
Entrez.ID	Position	Location	Probe.Set.ID	dbSNP.RS.ID	Chromosome	Physical.Position	Allele.A	Allele.B	Gene.Symbol	Gene.Title	Chromosomal.Location	URL.Pubmed	URL.Ensembl	UniGene.ID	SwissProt	RefSeq.Transcript.ID	Gene.Ontology.Biological.Process	Gene.Ontology.Cellular.Component	Gene.Ontology.Molecular.Function	Pathway	InterPro	Trans.Membrane	ks.p.value	min.p.value
2917	downstream	56356	SNP_A-1728615	rs5010733	3	7814573	A	G	GRM7	glutamate receptor, metabotropic 7	chr3p26.1-p25.1	0	0	Hs.660131	B2R693 // B7ZKK0 // B9EGG9 // Q14831 // Q59G95	NM_000844 // NM_181874	0001661 // conditioned taste aversion // inferred from electronic annotation // 0001662 // behavioral fear response // inferred from electronic annotation // 0001662 // behavioral fear response // inferred from mutant phenotype // 0007165 // signal transduction // inferred from electronic annotation // 0007186 // G-protein coupled receptor protein signaling pathway // inferred from electronic ann…	0005886 // plasma membrane // inferred from electronic annotation // 0005887 // integral to plasma membrane // traceable author statement // 0005887 // integral to plasma membrane // non-traceable author statement // 0005938 // cell cortex // inferred from direct assay // 0016020 // membrane // inferred from electronic annotation // 0016021 // integral to membrane // inferred from electronic anno…	0001642 // group III metabotropic glutamate receptor activity // inferred from direct assay // 0004871 // signal transducer activity // inferred from electronic annotation // 0004872 // receptor activity // inferred from electronic annotation // 0004930 // G-protein coupled receptor activity // traceable author statement // 0004930 // G-protein coupled receptor activity // inferred from electroni…	GPCRDB_Class_C_Metabotropic_glutamate_pheromone // GenMAPP	IPR001828 // Extracellular ligand-binding receptor // 7.1E-15 // IPR001828 // Extracellular ligand-binding receptor // 7.1E-40 // IPR001828 // Extracellular ligand-binding receptor // 9.4E-22	uc003bqk.1 // span:593-615,628-647,657-674,756-775,790-812,819-841 // numtm:6 // uc003bql.1 // span:593-615,628-647,657-674,756-775,790-812,819-841 // numtm:6 // uc003bqm.1 // span:593-615,628-647,657-674,756-775,790-812,819-841 // numtm:6 // uc003bqn.1 // span:176-198,211-230,240-257,339-358,373-395,402-424 // numtm:6 // NP_000835.1 // span:593-615,628-647,657-674,756-775,790-812,819-841 // numt…	0.51046	0.000791493
29995	upstream	703937	SNP_A-1728615	rs5010733	3	7814573	A	G	LMCD1	LIM and cysteine-rich domains 1	chr3p26-p24	0	0	Hs.475353	B4DEY6 // B4DG80 // B7Z6R5 // Q9NZU5	NM_014583	0000122 // negative regulation of transcription from RNA polymerase II promoter // inferred from electronic annotation	0005634 // nucleus // inferred from electronic annotation	0003714 // transcription corepressor activity // inferred from electronic annotation // 0005515 // protein binding // inferred from electronic annotation // 0008270 // zinc ion binding // inferred from electronic annotation // 0046872 // metal ion binding // inferred from electronic annotation	---	---	---	0.51046	0.000791493
Cluster Genes	Gene Symbol	Gene Title	Chromosomal Location	URL Pubmed	URL Ensembl	Entrez	UniGene ID	SwissProt	RefSeq Transcript ID	Gene Ontology Biological Process	Gene Ontology Cellular Component	Gene Ontology Molecular Function	Pathway	InterPro	Trans Membrane
A_23_P145480	OPRM1	opioid receptor, mu 1	chr6q24-q25	0	0	4988	Hs.2353	B0FXJ1 // B7SXT0 // B8K2Q5 // B8Q1L8 // B8Q1L9 // O43185 // P35372 // Q6UPP1 // Q716A7 // Q71V90 // Q7Z6A5 // Q86V80	NM_000914 // NM_001008503 // NM_001008504 // NM_001008505 // NM_001145279 // NM_001145280 // NM_001145281 // NM_001145282 // NM_001145283 // NM_001145284 // NM_001145285 // NM_001145286 // NM_001145287	0007165 // signal transduction // inferred from electronic annotation // 0007186 // G-protein coupled receptor protein signaling pathway // inferred from electronic annotation // 0007187 // G-protein signaling, coupled to cyclic nucleotide second messenger // traceable author statement // 0007191 // activation of adenylate cyclase activity by dopamine receptor signaling pathway // inferred from e…	0005624 // membrane fraction // inferred from electronic annotation // 0005783 // endoplasmic reticulum // traceable author statement // 0005794 // Golgi apparatus // traceable author statement // 0005886 // plasma membrane // traceable author statement // 0005886 // plasma membrane // inferred from electronic annotation // 0005887 // integral to plasma membrane // traceable author statement // 0…	0004871 // signal transducer activity // inferred from electronic annotation // 0004872 // receptor activity // inferred from electronic annotation // 0004930 // G-protein coupled receptor activity // inferred from electronic annotation // 0004985 // opioid receptor activity // inferred from electronic annotation // 0004988 // mu-opioid receptor activity // traceable author statement // 0004988 /…	GPCRDB_Class_A_Rhodopsin-like // GenMAPP // Peptide_GPCRs // GenMAPP	---	uc003qpn.1 // span:73-95,107-126,136-158,188-210,236-258,284-303,318-340 // numtm:7 // uc003qpo.1 // span:73-95,107-126,136-158,188-210,236-258,284-303,318-340 // numtm:7 // uc003qpq.1 // span:135-157,169-188,198-220,250-272,298-320,346-365,380-402 // numtm:7 // uc003qpr.1 // span:73-95,107-126,136-158,188-210,236-258,284-303,318-340 // numtm:7 // uc003qpt.1 // span:73-95,107-126,136-158,188-210,…
A_23_P258208	RAB19	RAB19, member RAS oncogene family	chr7q34	0	0	401409	Hs.583545	A4D1S5	NM_001008749	0007264 // small GTPase mediated signal transduction // inferred from electronic annotation // 0015031 // protein transport // inferred from electronic annotation	0005886 // plasma membrane // inferred from electronic annotation // 0016020 // membrane // inferred from electronic annotation	0000166 // nucleotide binding // inferred from electronic annotation // 0005525 // GTP binding // inferred from electronic annotation	---	IPR013684 // Miro-like // 1.6E-9	---
A_23_P2825	KLHL1	kelch-like 1 (Drosophila)	chr13q21	0	0	57626	Hs.508201	A8K5X0 // B7Z3I8 // Q8TBJ7 // Q96RF4 // Q9NR64	NM_020866	0007626 // locomotory behavior // inferred from electronic annotation // 0007628 // adult walking behavior // inferred from electronic annotation // 0016358 // dendrite development // inferred from electronic annotation // 0021680 // cerebellar Purkinje cell layer development // inferred from electronic annotation // 0030036 // actin cytoskeleton organization // non-traceable author statement	0005737 // cytoplasm // non-traceable author statement // 0005737 // cytoplasm // inferred from electronic annotation // 0005856 // cytoskeleton // inferred from electronic annotation // 0030425 // dendrite // inferred from electronic annotation // 0043025 // cell soma // inferred from electronic annotation	0003779 // actin binding // non-traceable author statement // 0003779 // actin binding // inferred from electronic annotation // 0005515 // protein binding // inferred from electronic annotation	---	---	---
A_23_P32104	IFNA7	interferon, alpha 7	chr9p22	0	0	3444	Hs.282274	P01567 // Q5VV14	NM_021057	0006952 // defense response // inferred from electronic annotation // 0007267 // cell-cell signaling // traceable author statement // 0009615 // response to virus // traceable author statement // 0009615 // response to virus // inferred from electronic annotation	0005576 // extracellular region // traceable author statement // 0005576 // extracellular region // inferred from electronic annotation // 0005615 // extracellular space // inferred from electronic annotation	0005125 // cytokine activity // inferred from electronic annotation // 0005126 // cytokine receptor binding // inferred from electronic annotation // 0005132 // interferon-alpha/beta receptor binding // traceable author statement	---	---	---
A_23_P43407	HEMGN	hemogen	chr9q22.33	0	0	55363	Hs.176626	A8K8S6 // Q9BXL5	NM_018437 // NM_197978	0007275 // multicellular organismal development // inferred from electronic annotation // 0030154 // cell differentiation // inferred from electronic annotation // 0045667 // regulation of osteoblast differentiation // inferred from electronic annotation	0005634 // nucleus // inferred from electronic annotation // 0005654 // nucleoplasm // inferred from electronic annotation	---	---	---	---
A_23_P44946	NA	NA	NA	NA	NA	NA	NA	NA	NA	NA	NA	NA	NA	NA	NA
A_23_P6107	NA	NA	NA	NA	NA	NA	NA	NA	NA	NA	NA	NA	NA	NA	NA
A_23_P73858	TGIF2LX // TGIF2LY	TGFB-induced factor homeobox 2-like, X-linked // TGFB-induced factor homeobox 2-like, Y-linked	chrXq21.31 // chrYp11.2	0	0	90655	Hs.592220	A2VCU1 // Q3ZCM9 // Q8IUE0 // Q8IUE1	NM_138960 // NM_139214	0006350 // transcription // inferred from electronic annotation // 0006355 // regulation of transcription, DNA-dependent // inferred from electronic annotation // 0045449 // regulation of transcription // inferred from electronic annotation	0005634 // nucleus // inferred from electronic annotation	0003677 // DNA binding // inferred from electronic annotation // 0003700 // transcription factor activity // inferred from electronic annotation // 0043565 // sequence-specific DNA binding // inferred from electronic annotation	---	IPR001356 // Homeobox // 0.012 // IPR001356 // Homeobox // 0.019	---
A_23_P75247	OPALIN	oligodendrocytic myelin paranodal and inner loop protein	chr10q23-q24	0	0	93377	Hs.12449	A8MX69 // A8MYG4 // B4DK96 // B4DKH0 // Q5W102 // Q96PE5	NM_001040102 // NM_001040103 // NM_033207	---	0005794 // Golgi apparatus // inferred from direct assay // 0005886 // plasma membrane // inferred from electronic annotation // 0016020 // membrane // inferred from electronic annotation // 0016021 // integral to membrane // inferred from electronic annotation	---	---	---	uc001kmi.1 // span:20-42 // numtm:1 // uc001kmj.1 // span:31-53 // numtm:1 // uc001kmk.1 // span:10-30 // numtm:1 // NP_001035192.1 // span:20-42 // numtm:1 // NP_001035191.1 // span:10-30 // numtm:1 // NP_149984.1 // span:31-53 // numtm:1 // AAK62349.1 // span:31-53 // numtm:1 // AAH33737.1 // span:31-53 // numtm:1 // ENSP00000360214 // span:31-53 // numtm:1 // ENSP00000377449 // span:10-30 // n…
p-value=	1.06496e-09
Entrez.ID	Position	Location	Probe.Set.ID	dbSNP.RS.ID	Chromosome	Physical.Position	Allele.A	Allele.B	Gene.Symbol	Gene.Title	Chromosomal.Location	URL.Pubmed	URL.Ensembl	UniGene.ID	SwissProt	RefSeq.Transcript.ID	Gene.Ontology.Biological.Process	Gene.Ontology.Cellular.Component	Gene.Ontology.Molecular.Function	Pathway	InterPro	Trans.Membrane	ks.p.value	min.p.value
6660	intron	0	SNP_A-1706736	rs7963001	12	23662202	A	G	SOX5	SRY (sex determining region Y)-box 5	chr12p12.1	0	0	Hs.657542	B3KU63 // B7Z5Z3 // B7Z8V0 // P35711 // Q53EV3 // Q6IBT9	NM_006940 // NM_152989 // NM_178010	0006350 // transcription // inferred from electronic annotation // 0006366 // transcription from RNA polymerase II promoter // traceable author statement // 0021953 // central nervous system neuron differentiation // inferred from electronic annotation // 0045165 // cell fate commitment // inferred from electronic annotation // 0045449 // regulation of transcription // inferred from electronic an…	0005634 // nucleus // inferred from electronic annotation	0003677 // DNA binding // inferred from electronic annotation // 0003700 // transcription factor activity // traceable author statement // 0003700 // transcription factor activity // inferred from electronic annotation // 0046982 // protein heterodimerization activity // inferred from electronic annotation	---	---	---	0.744276	0.000791493
Cluster Genes	Gene Symbol	Gene Title	Chromosomal Location	URL Pubmed	URL Ensembl	Entrez	UniGene ID	SwissProt	RefSeq Transcript ID	Gene Ontology Biological Process	Gene Ontology Cellular Component	Gene Ontology Molecular Function	Pathway	InterPro	Trans Membrane
A_23_P128759	SERPINA10	serpin peptidase inhibitor, clade A (alpha-1 antiproteinase, antitrypsin), member 10	chr14q32.13	0	0	51156	Hs.118620	B2RBZ5 // Q9UK55	NM_001100607 // NM_016186	0042246 // tissue regeneration // inferred from electronic annotation	0005576 // extracellular region // inferred from electronic annotation	0004867 // serine-type endopeptidase inhibitor activity // traceable author statement // 0004867 // serine-type endopeptidase inhibitor activity // inferred from electronic annotation // 0030414 // peptidase inhibitor activity // inferred from electronic annotation	---	---	---
A_23_P145724	C7orf16	chromosome 7 open reading frame 16	chr7p15	0	0	10842	Hs.227011	B2R7H9 // B4DE58 // O96001	NM_001145123 // NM_006658	0006468 // protein amino acid phosphorylation // traceable author statement // 0007165 // signal transduction // traceable author statement // 0007243 // protein kinase cascade // traceable author statement // 0007417 // central nervous system development // traceable author statement // 0007610 // behavior // traceable author statement	0005625 // soluble fraction // traceable author statement	0004864 // phosphoprotein phosphatase inhibitor activity // traceable author statement // 0004865 // protein serine/threonine phosphatase inhibitor activity // inferred from electronic annotation // 0019212 // phosphatase inhibitor activity // inferred from electronic annotation	---	---	---
A_23_P203183	APOC3	apolipoprotein C-III	chr11q23.1-q23.2	0	0	345	Hs.73849	A3KPE2 // B0YIW2 // P02656	NM_000040	0006641 // triglyceride metabolic process // inferred from electronic annotation // 0006641 // triglyceride metabolic process // inferred from mutant phenotype // 0006642 // triglyceride mobilization // inferred from electronic annotation // 0006810 // transport // inferred from electronic annotation // 0006869 // lipid transport // inferred from electronic annotation // 0007186 // G-protein coup…	0005576 // extracellular region // not recorded // 0005576 // extracellular region // inferred from electronic annotation // 0005615 // extracellular space // inferred from direct assay // 0034361 // very-low-density lipoprotein particle // inferred from electronic annotation // 0034361 // very-low-density lipoprotein particle // inferred from direct assay // 0034363 // intermediate-density lipop…	0005543 // phospholipid binding // inferred from direct assay // 0008289 // lipid binding // inferred from electronic annotation // 0015485 // cholesterol binding // inferred by curator // 0030234 // enzyme regulator activity // inferred from direct assay // 0055102 // lipase inhibitor activity // inferred from direct assay // 0070653 // high-density lipoprotein receptor binding // inferred from …	Statin_Pathway_PharmGKB // GenMAPP	---	---
A_23_P208085	MBP	myelin basic protein	chr18q23	0	0	4155	Hs.551713	A6NP45 // A8K1H8 // A8MUU4 // A8MWV2 // A8MY86 // A8MYL4 // A8MZH3 // B4DF42 // B7Z3Y6 // B7ZKS2 // B7ZKS4 // P02686 // Q6ZVA1	NM_001025081 // NM_001025090 // NM_001025092 // NM_001025100 // NM_001025101 // NM_002385	0006955 // immune response // traceable author statement // 0007268 // synaptic transmission // traceable author statement // 0007417 // central nervous system development // traceable author statement // 0008366 // axon ensheathment // traceable author statement // 0042552 // myelination // inferred from electronic annotation // 0050771 // negative regulation of axonogenesis // inferred from ele…	0005886 // plasma membrane // inferred from electronic annotation // 0016020 // membrane // inferred from electronic annotation // 0033269 // internode region of axon // inferred from electronic annotation // 0042995 // cell projection // inferred from electronic annotation // 0043025 // cell soma // inferred from electronic annotation // 0043209 // myelin sheath // inferred from electronic annot…	0019911 // structural constituent of myelin sheath // inferred from electronic annotation	MAPK_Cascade // GenMAPP	---	---
p-value=	1.10984e-09
Entrez.ID	Position	Location	Probe.Set.ID	dbSNP.RS.ID	Chromosome	Physical.Position	Allele.A	Allele.B	Gene.Symbol	Gene.Title	Chromosomal.Location	URL.Pubmed	URL.Ensembl	UniGene.ID	SwissProt	RefSeq.Transcript.ID	Gene.Ontology.Biological.Process	Gene.Ontology.Cellular.Component	Gene.Ontology.Molecular.Function	Pathway	InterPro	Trans.Membrane	ks.p.value	min.p.value
55328	downstream	275671	SNP_A-1727656	rs10509533	10	89747929	A	C	RNLS	renalase, FAD-dependent amine oxidase	chr10q23.31	0	0	Hs.149849	B4DJW3 // Q5VYX0	NM_001031709 // NM_018363	0055114 // oxidation reduction // inferred from electronic annotation	0005576 // extracellular region // inferred from electronic annotation	0004497 // monooxygenase activity // inferred from electronic annotation // 0016491 // oxidoreductase activity // inferred from electronic annotation	---	IPR002938 // Monooxygenase, FAD-binding // 7.1E-5	---	0.203006	0.000794293
5728	downstream	29418	SNP_A-1727656	rs10509533	10	89747929	A	C	PTEN // PTENP1	phosphatase and tensin homolog // phosphatase and tensin homolog pseudogene 1	chr10q23.3 // chr9p21	0	0	Hs.493716	B2R904 // O14781 // O43460 // P60484	NM_000314 // NR_023917	0000079 // regulation of cyclin-dependent protein kinase activity // traceable author statement // 0001525 // angiogenesis // inferred from electronic annotation // 0006470 // protein amino acid dephosphorylation // inferred from direct assay // 0006470 // protein amino acid dephosphorylation // traceable author statement // 0006470 // protein amino acid dephosphorylation // inferred from electro…	0005634 // nucleus // inferred from electronic annotation // 0005634 // nucleus // inferred from direct assay // 0005737 // cytoplasm // inferred from direct assay // 0005737 // cytoplasm // traceable author statement // 0005737 // cytoplasm // inferred from electronic annotation // 0005739 // mitochondrion // inferred from electronic annotation // 0005829 // cytosol // not recorded	0000287 // magnesium ion binding // inferred from electronic annotation // 0004437 // inositol or phosphatidylinositol phosphatase activity // inferred from electronic annotation // 0004438 // phosphatidylinositol-3-phosphatase activity // inferred from direct assay // 0004721 // phosphoprotein phosphatase activity // inferred from electronic annotation // 0004722 // protein serine/threonine phos…	---	IPR000340 // Dual specificity protein phosphatase // 8.9E-6	---	0.203006	0.000794293
Cluster Genes	Gene Symbol	Gene Title	Chromosomal Location	URL Pubmed	URL Ensembl	Entrez	UniGene ID	SwissProt	RefSeq Transcript ID	Gene Ontology Biological Process	Gene Ontology Cellular Component	Gene Ontology Molecular Function	Pathway	InterPro	Trans Membrane
A_23_P108614	NA	NA	NA	NA	NA	NA	NA	NA	NA	NA	NA	NA	NA	NA	NA
A_23_P250269	LOC51145	erythrocyte transmembrane protein	chr9q33.3	0	0	51145	Hs.719591	Q9UN39	XR_041655 // XR_041656 // XR_079578	---	0016021 // integral to membrane // inferred from electronic annotation	---	---	---	---
A_23_P251216	VPS13D	vacuolar protein sorting 13 homolog D (S. cerevisiae)	chr1p36.22	0	0	55187	Hs.439381	B1AJZ2 // B4DJ16 // B7Z9D3 // Q5THJ4	NM_015378 // NM_018156	0008104 // protein localization // inferred from electronic annotation	---	---	---	IPR009543 // Vacuolar protein sorting-associated protein // 3.4E-17	---
A_23_P255403	NA	NA	NA	NA	NA	NA	NA	NA	NA	NA	NA	NA	NA	NA	NA
A_23_P257176	SLC4A9	solute carrier family 4, sodium bicarbonate cotransporter, member 9	chr5q31	0	0	83697	Hs.550313	B7ZL63 // Q96Q91	NM_031467	0006810 // transport // inferred from electronic annotation // 0006811 // ion transport // inferred from electronic annotation // 0006820 // anion transport // inferred from electronic annotation	0016020 // membrane // inferred from electronic annotation // 0016021 // integral to membrane // inferred from electronic annotation // 0016323 // basolateral plasma membrane // inferred from electronic annotation // 0045177 // apical part of cell // inferred from electronic annotation	0005215 // transporter activity // inferred from electronic annotation // 0005452 // inorganic anion exchanger activity // inferred from electronic annotation // 0008509 // anion transmembrane transporter activity // inferred from electronic annotation // 0015297 // antiporter activity // inferred from electronic annotation // 0015380 // anion exchanger activity // inferred from electronic annota…	---	---	uc003lfk.1 // span:378-400,421-443,463-485,497-519,585-607,627-646,674-693,713-735,775-794,801-820,859-881 // numtm:11 // uc003lfl.1 // span:389-411,423-445,474-496,508-530,599-621,641-660,688-707,727-749,789-808,815-834,873-895 // numtm:11 // uc003lfm.1 // span:413-435,447-469,498-520,532-554,623-645,665-684,712-731,751-773,813-832,839-858,897-919 // numtm:11 // NP_113655.2 // span:389-411,423-4…
A_23_P40926	DGKG	diacylglycerol kinase, gamma 90kDa	chr3q27.2-q27.3	0	0	1608	Hs.683449	B7Z951 // P49619 // Q2M1H4 // Q2M589 // Q59GS6	NM_001080744 // NM_001080745 // NM_001346	0007165 // signal transduction // traceable author statement // 0007205 // activation of protein kinase C activity by G-protein coupled receptor protein signaling pathway // inferred from electronic annotation // 0007242 // intracellular signaling cascade // inferred from electronic annotation // 0048666 // neuron development // inferred from electronic annotation	0005737 // cytoplasm // inferred from electronic annotation // 0016020 // membrane // inferred from electronic annotation	0000166 // nucleotide binding // inferred from electronic annotation // 0004143 // diacylglycerol kinase activity // traceable author statement // 0004143 // diacylglycerol kinase activity // inferred from electronic annotation // 0005509 // calcium ion binding // inferred from electronic annotation // 0005524 // ATP binding // inferred from electronic annotation // 0008270 // zinc ion binding //…	---	---	---
A_23_P41528	FGFBP2	fibroblast growth factor binding protein 2	chr4p16	0	0	83888	Hs.98785	Q9BYJ0	NM_031950	---	0005576 // extracellular region // inferred from electronic annotation // 0005615 // extracellular space // inferred from electronic annotation	0019838 // growth factor binding // inferred from electronic annotation	---	---	---
A_23_P75630	APOA5	apolipoprotein A-V	chr11q23	0	0	116519	Hs.283923	A8K9M4 // B0YIW1 // Q6Q788	NM_052968	0006641 // triglyceride metabolic process // inferred from electronic annotation // 0006641 // triglyceride metabolic process // inferred from direct assay // 0006641 // triglyceride metabolic process // inferred from mutant phenotype // 0006810 // transport // inferred from electronic annotation // 0006869 // lipid transport // inferred from electronic annotation // 0006869 // lipid transport //…	0005576 // extracellular region // inferred from direct assay // 0005576 // extracellular region // inferred from electronic annotation // 0005615 // extracellular space // inferred from direct assay // 0034361 // very-low-density lipoprotein particle // inferred from electronic annotation // 0034361 // very-low-density lipoprotein particle // inferred from direct assay // 0034362 // low-density …	0005543 // phospholipid binding // inferred from direct assay // 0008047 // enzyme activator activity // inferred from direct assay // 0008201 // heparin binding // inferred from direct assay // 0008289 // lipid binding // inferred from electronic annotation // 0008289 // lipid binding // inferred from direct assay // 0019899 // enzyme binding // inferred from direct assay // 0031210 // phosphati…	---	---	---
A_23_P93122	MEP1A	meprin A, alpha (PABA peptide hydrolase)	chr6p12-p11	0	0	4224	Hs.179704	A2RRM4 // B0AZP9 // B2RCS2 // B4E2M5 // B7ZL91 // Q16819 // Q8TDC9	NM_005588	0006508 // proteolysis // inferred from electronic annotation // 0007586 // digestion // traceable author statement	0005615 // extracellular space // traceable author statement // 0005624 // membrane fraction // inferred from electronic annotation // 0005625 // soluble fraction // traceable author statement // 0005887 // integral to plasma membrane // traceable author statement // 0016020 // membrane // inferred from electronic annotation // 0016021 // integral to membrane // inferred from electronic annotatio…	0004222 // metalloendopeptidase activity // traceable author statement // 0004222 // metalloendopeptidase activity // inferred from electronic annotation // 0008233 // peptidase activity // inferred from electronic annotation // 0008237 // metallopeptidase activity // inferred from electronic annotation // 0008270 // zinc ion binding // inferred from electronic annotation // 0016787 // hydrolase …	---	---	uc003oym.1 // span:7-24,718-740 // numtm:2 // NP_005579.2 // span:7-24,718-740 // numtm:2 // AAL85339.1 // span:7-24,718-740 // numtm:2 // AAA21338.1 // span:7-24,718-740 // numtm:2 // ENSP00000230588 // span:7-24,718-740 // numtm:2
p-value=	1.23013e-09
Entrez.ID	Position	Location	Probe.Set.ID	dbSNP.RS.ID	Chromosome	Physical.Position	Allele.A	Allele.B	Gene.Symbol	Gene.Title	Chromosomal.Location	URL.Pubmed	URL.Ensembl	UniGene.ID	SwissProt	RefSeq.Transcript.ID	Gene.Ontology.Biological.Process	Gene.Ontology.Cellular.Component	Gene.Ontology.Molecular.Function	Pathway	InterPro	Trans.Membrane	ks.p.value	min.p.value
3037	downstream	696901	SNP_A-1685105	rs10505382	8	121997550	A	C	HAS2	hyaluronan synthase 2	chr8q24.12	0	0	Hs.159226	B4DN16 // Q92819	NM_005328	---	0005887 // integral to plasma membrane // traceable author statement // 0016020 // membrane // inferred from electronic annotation // 0016021 // integral to membrane // inferred from electronic annotation // 0016021 // integral to membrane // traceable author statement	0016740 // transferase activity // inferred from electronic annotation // 0016757 // transferase activity, transferring glycosyl groups // inferred from electronic annotation // 0050501 // hyaluronan synthase activity // inferred from electronic annotation	---	IPR001173 // Glycosyl transferase, family 2 // 8.5E-6 // IPR004835 // Fungal chitin synthase // 2.8E-5	uc003yph.1 // span:7-29,44-66,377-399,432-454,475-497,512-534 // numtm:6 // AAC50692.1 // span:7-29,44-66,377-399,432-454,475-497,512-534 // numtm:6	0.0111301	0.000836392
6641	upstream	104060	SNP_A-1685105	rs10505382	8	121997550	A	C	SNTB1	syntrophin, beta 1 (dystrophin-associated protein A1, 59kDa, basic component 1)	chr8q23-q24	0	0	Hs.46701	B7Z7J7 // Q13884	NM_021021	0006936 // muscle contraction // traceable author statement	0005737 // cytoplasm // inferred from electronic annotation // 0005856 // cytoskeleton // inferred from electronic annotation // 0005886 // plasma membrane // inferred from electronic annotation // 0016010 // dystrophin-associated glycoprotein complex // traceable author statement // 0016020 // membrane // inferred from electronic annotation // 0030054 // cell junction // inferred from electronic…	0003779 // actin binding // inferred from electronic annotation // 0005509 // calcium ion binding // inferred from electronic annotation // 0005515 // protein binding // inferred from electronic annotation // 0005515 // protein binding // inferred from physical interaction // 0005516 // calmodulin binding // inferred from electronic annotation	---	---	---	0.0111301	0.000836392
Cluster Genes	Gene Symbol	Gene Title	Chromosomal Location	URL Pubmed	URL Ensembl	Entrez	UniGene ID	SwissProt	RefSeq Transcript ID	Gene Ontology Biological Process	Gene Ontology Cellular Component	Gene Ontology Molecular Function	Pathway	InterPro	Trans Membrane
A_23_P117026	CCDC64	coiled-coil domain containing 64	chr12q24.23	0	0	92558	Hs.369763	A8MUC8 // B4DNE7 // B4DWL0 // B5MDJ0 // Q6ZP65	NM_207311	---	---	---	---	---	---
A_23_P12920	LOC100130987 // RAD9A	similar to hCG1815675 // RAD9 homolog A (S. pombe)	chr11q13.1-q13.2 // chr11q13.2	0	0	5883	Hs.655354	B2RCZ8 // Q99638	NM_004584 // NR_024469	0000075 // cell cycle checkpoint // inferred from electronic annotation // 0000076 // DNA replication checkpoint // traceable author statement // 0000077 // DNA damage checkpoint // traceable author statement // 0006260 // DNA replication // not recorded // 0006281 // DNA repair // traceable author statement // 0006281 // DNA repair // inferred from electronic annotation // 0006974 // response to…	0005634 // nucleus // inferred from direct assay // 0005634 // nucleus // inferred from electronic annotation // 0005730 // nucleolus // inferred from direct assay // 0005737 // cytoplasm // inferred from electronic annotation	0004518 // nuclease activity // inferred from electronic annotation // 0004527 // exonuclease activity // inferred from electronic annotation // 0005515 // protein binding // inferred from electronic annotation // 0005515 // protein binding // inferred from physical interaction // 0008408 // 3'-5' exonuclease activity // inferred from direct assay // 0008853 // exodeoxyribonuclease III activity /…	---	---	---
A_23_P147178	SNCG	synuclein, gamma (breast cancer-specific protein 1)	chr10q23.2-q23.3	0	0	6623	Hs.349470	A6NM47 // A9XXE1 // O76070 // Q6FHG5	NM_003087	0008344 // adult locomotory behavior // inferred from electronic annotation // 0014059 // regulation of dopamine secretion // inferred from electronic annotation // 0046928 // regulation of neurotransmitter secretion // inferred from electronic annotation	0005737 // cytoplasm // inferred from electronic annotation // 0005813 // centrosome // inferred from electronic annotation // 0005819 // spindle // inferred from electronic annotation // 0030424 // axon // inferred from electronic annotation // 0043025 // cell soma // inferred from electronic annotation // 0048471 // perinuclear region of cytoplasm // inferred from electronic annotation	0005515 // protein binding // inferred from physical interaction	---	---	---
A_23_P166371	VPREB3	pre-B lymphocyte 3	chr22q11.23|22q11	0	0	29802	Hs.136713	A8MWD8 // A8MX21 // B2R587 // B5MC09 // Q9UKI3	NM_013378	---	0005783 // endoplasmic reticulum // non-traceable author statement	---	---	---	---
A_23_P218951	NA	NA	NA	NA	NA	NA	NA	NA	NA	NA	NA	NA	NA	NA	NA
A_23_P4782	CACNG7	calcium channel, voltage-dependent, gamma subunit 7	chr19q13.4	0	0	59284	Hs.631597	P62955	NM_031896	0006810 // transport // inferred from electronic annotation // 0006811 // ion transport // inferred from electronic annotation // 0006816 // calcium ion transport // non-traceable author statement // 0006816 // calcium ion transport // inferred from electronic annotation	0005891 // voltage-gated calcium channel complex // non-traceable author statement // 0016020 // membrane // inferred from electronic annotation // 0016021 // integral to membrane // inferred from electronic annotation	0005216 // ion channel activity // inferred from electronic annotation // 0005244 // voltage-gated ion channel activity // inferred from electronic annotation // 0005245 // voltage-gated calcium channel activity // non-traceable author statement // 0005262 // calcium channel activity // inferred from electronic annotation // 0005509 // calcium ion binding // inferred from electronic annotation	---	---	uc002qcr.1 // span:12-34,101-123,130-152,179-201 // numtm:4 // NP_114102.2 // span:12-34,101-123,130-152,179-201 // numtm:4 // AAK20030.1 // span:12-34,100-122,129-151,171-188 // numtm:4 // AAL50048.1 // span:12-34,101-123,130-152,179-201 // numtm:4 // AAM00594.1 // span:12-34,101-123,130-152,179-201 // numtm:4 // AAH69332.1 // span:12-34,101-123,130-152,179-201 // numtm:4 // AAH93869.1 // span:1…
A_23_P73873	CSPG4LYP1 // CSPG4LYP2	chondroitin sulfate proteoglycan 4-like, Y-linked pseudogene 1 // chondroitin sulfate proteoglycan 4-like, Y-linked pseudogene 2	chrYq11.23	0	0	114758	Hs.514045	Q96PW8 // Q96RM9	NR_001554 // NR_002194	---	---	---	---	---	---
A_23_P77993	C1QL1	complement component 1, q subcomponent-like 1	chr17q21	0	0	10882	Hs.134012	O75973	NM_006688	0007626 // locomotory behavior // non-traceable author statement	0005576 // extracellular region // inferred from electronic annotation // 0005737 // cytoplasm // inferred from electronic annotation	---	---	---	---
A_23_P93973	TRPV5	transient receptor potential cation channel, subfamily V, member 5	chr7q35	0	0	56302	Hs.283369	A4D2H7 // Q8N4C1 // Q9H480 // Q9NQA5	NM_019841	0006810 // transport // inferred from electronic annotation // 0006811 // ion transport // inferred from electronic annotation // 0006816 // calcium ion transport // inferred from sequence or structural similarity // 0006816 // calcium ion transport // traceable author statement // 0006816 // calcium ion transport // inferred from electronic annotation // 0051262 // protein tetramerization // inf…	0005886 // plasma membrane // inferred from electronic annotation // 0005887 // integral to plasma membrane // inferred from direct assay // 0016020 // membrane // inferred from electronic annotation // 0016021 // integral to membrane // inferred from electronic annotation // 0016324 // apical plasma membrane // inferred from electronic annotation	0004872 // receptor activity // inferred from electronic annotation // 0005216 // ion channel activity // inferred from electronic annotation // 0005262 // calcium channel activity // inferred from sequence or structural similarity // 0005262 // calcium channel activity // inferred from electronic annotation // 0005262 // calcium channel activity // traceable author statement // 0005509 // calciu…	---	---	AAL04015.1 // span:327-349,383-405,420-438,451-473,493-512,519-541,554-576 // numtm:7 // ENSP00000265310 // span:327-349,383-405,420-438,451-473,493-512,519-541,554-576 // numtm:7
p-value=	1.26927e-09
Entrez.ID	Position	Location	Probe.Set.ID	dbSNP.RS.ID	Chromosome	Physical.Position	Allele.A	Allele.B	Gene.Symbol	Gene.Title	Chromosomal.Location	URL.Pubmed	URL.Ensembl	UniGene.ID	SwissProt	RefSeq.Transcript.ID	Gene.Ontology.Biological.Process	Gene.Ontology.Cellular.Component	Gene.Ontology.Molecular.Function	Pathway	InterPro	Trans.Membrane	ks.p.value	min.p.value
3037	downstream	696708	SNP_A-1685225	rs10505383	8	121997743	C	T	HAS2	hyaluronan synthase 2	chr8q24.12	0	0	Hs.159226	B4DN16 // Q92819	NM_005328	---	0005887 // integral to plasma membrane // traceable author statement // 0016020 // membrane // inferred from electronic annotation // 0016021 // integral to membrane // inferred from electronic annotation // 0016021 // integral to membrane // traceable author statement	0016740 // transferase activity // inferred from electronic annotation // 0016757 // transferase activity, transferring glycosyl groups // inferred from electronic annotation // 0050501 // hyaluronan synthase activity // inferred from electronic annotation	---	IPR001173 // Glycosyl transferase, family 2 // 8.5E-6 // IPR004835 // Fungal chitin synthase // 2.8E-5	uc003yph.1 // span:7-29,44-66,377-399,432-454,475-497,512-534 // numtm:6 // AAC50692.1 // span:7-29,44-66,377-399,432-454,475-497,512-534 // numtm:6	0.96144	0.000836392
6641	upstream	104253	SNP_A-1685225	rs10505383	8	121997743	C	T	SNTB1	syntrophin, beta 1 (dystrophin-associated protein A1, 59kDa, basic component 1)	chr8q23-q24	0	0	Hs.46701	B7Z7J7 // Q13884	NM_021021	0006936 // muscle contraction // traceable author statement	0005737 // cytoplasm // inferred from electronic annotation // 0005856 // cytoskeleton // inferred from electronic annotation // 0005886 // plasma membrane // inferred from electronic annotation // 0016010 // dystrophin-associated glycoprotein complex // traceable author statement // 0016020 // membrane // inferred from electronic annotation // 0030054 // cell junction // inferred from electronic…	0003779 // actin binding // inferred from electronic annotation // 0005509 // calcium ion binding // inferred from electronic annotation // 0005515 // protein binding // inferred from electronic annotation // 0005515 // protein binding // inferred from physical interaction // 0005516 // calmodulin binding // inferred from electronic annotation	---	---	---	0.96144	0.000836392
Cluster Genes	Gene Symbol	Gene Title	Chromosomal Location	URL Pubmed	URL Ensembl	Entrez	UniGene ID	SwissProt	RefSeq Transcript ID	Gene Ontology Biological Process	Gene Ontology Cellular Component	Gene Ontology Molecular Function	Pathway	InterPro	Trans Membrane
A_23_P117026	CCDC64	coiled-coil domain containing 64	chr12q24.23	0	0	92558	Hs.369763	A8MUC8 // B4DNE7 // B4DWL0 // B5MDJ0 // Q6ZP65	NM_207311	---	---	---	---	---	---
A_23_P12920	LOC100130987 // RAD9A	similar to hCG1815675 // RAD9 homolog A (S. pombe)	chr11q13.1-q13.2 // chr11q13.2	0	0	5883	Hs.655354	B2RCZ8 // Q99638	NM_004584 // NR_024469	0000075 // cell cycle checkpoint // inferred from electronic annotation // 0000076 // DNA replication checkpoint // traceable author statement // 0000077 // DNA damage checkpoint // traceable author statement // 0006260 // DNA replication // not recorded // 0006281 // DNA repair // traceable author statement // 0006281 // DNA repair // inferred from electronic annotation // 0006974 // response to…	0005634 // nucleus // inferred from direct assay // 0005634 // nucleus // inferred from electronic annotation // 0005730 // nucleolus // inferred from direct assay // 0005737 // cytoplasm // inferred from electronic annotation	0004518 // nuclease activity // inferred from electronic annotation // 0004527 // exonuclease activity // inferred from electronic annotation // 0005515 // protein binding // inferred from electronic annotation // 0005515 // protein binding // inferred from physical interaction // 0008408 // 3'-5' exonuclease activity // inferred from direct assay // 0008853 // exodeoxyribonuclease III activity /…	---	---	---
A_23_P147178	SNCG	synuclein, gamma (breast cancer-specific protein 1)	chr10q23.2-q23.3	0	0	6623	Hs.349470	A6NM47 // A9XXE1 // O76070 // Q6FHG5	NM_003087	0008344 // adult locomotory behavior // inferred from electronic annotation // 0014059 // regulation of dopamine secretion // inferred from electronic annotation // 0046928 // regulation of neurotransmitter secretion // inferred from electronic annotation	0005737 // cytoplasm // inferred from electronic annotation // 0005813 // centrosome // inferred from electronic annotation // 0005819 // spindle // inferred from electronic annotation // 0030424 // axon // inferred from electronic annotation // 0043025 // cell soma // inferred from electronic annotation // 0048471 // perinuclear region of cytoplasm // inferred from electronic annotation	0005515 // protein binding // inferred from physical interaction	---	---	---
A_23_P166371	VPREB3	pre-B lymphocyte 3	chr22q11.23|22q11	0	0	29802	Hs.136713	A8MWD8 // A8MX21 // B2R587 // B5MC09 // Q9UKI3	NM_013378	---	0005783 // endoplasmic reticulum // non-traceable author statement	---	---	---	---
A_23_P218951	NA	NA	NA	NA	NA	NA	NA	NA	NA	NA	NA	NA	NA	NA	NA
A_23_P4782	CACNG7	calcium channel, voltage-dependent, gamma subunit 7	chr19q13.4	0	0	59284	Hs.631597	P62955	NM_031896	0006810 // transport // inferred from electronic annotation // 0006811 // ion transport // inferred from electronic annotation // 0006816 // calcium ion transport // non-traceable author statement // 0006816 // calcium ion transport // inferred from electronic annotation	0005891 // voltage-gated calcium channel complex // non-traceable author statement // 0016020 // membrane // inferred from electronic annotation // 0016021 // integral to membrane // inferred from electronic annotation	0005216 // ion channel activity // inferred from electronic annotation // 0005244 // voltage-gated ion channel activity // inferred from electronic annotation // 0005245 // voltage-gated calcium channel activity // non-traceable author statement // 0005262 // calcium channel activity // inferred from electronic annotation // 0005509 // calcium ion binding // inferred from electronic annotation	---	---	uc002qcr.1 // span:12-34,101-123,130-152,179-201 // numtm:4 // NP_114102.2 // span:12-34,101-123,130-152,179-201 // numtm:4 // AAK20030.1 // span:12-34,100-122,129-151,171-188 // numtm:4 // AAL50048.1 // span:12-34,101-123,130-152,179-201 // numtm:4 // AAM00594.1 // span:12-34,101-123,130-152,179-201 // numtm:4 // AAH69332.1 // span:12-34,101-123,130-152,179-201 // numtm:4 // AAH93869.1 // span:1…
A_23_P73873	CSPG4LYP1 // CSPG4LYP2	chondroitin sulfate proteoglycan 4-like, Y-linked pseudogene 1 // chondroitin sulfate proteoglycan 4-like, Y-linked pseudogene 2	chrYq11.23	0	0	114758	Hs.514045	Q96PW8 // Q96RM9	NR_001554 // NR_002194	---	---	---	---	---	---
A_23_P77993	C1QL1	complement component 1, q subcomponent-like 1	chr17q21	0	0	10882	Hs.134012	O75973	NM_006688	0007626 // locomotory behavior // non-traceable author statement	0005576 // extracellular region // inferred from electronic annotation // 0005737 // cytoplasm // inferred from electronic annotation	---	---	---	---
A_23_P93973	TRPV5	transient receptor potential cation channel, subfamily V, member 5	chr7q35	0	0	56302	Hs.283369	A4D2H7 // Q8N4C1 // Q9H480 // Q9NQA5	NM_019841	0006810 // transport // inferred from electronic annotation // 0006811 // ion transport // inferred from electronic annotation // 0006816 // calcium ion transport // inferred from sequence or structural similarity // 0006816 // calcium ion transport // traceable author statement // 0006816 // calcium ion transport // inferred from electronic annotation // 0051262 // protein tetramerization // inf…	0005886 // plasma membrane // inferred from electronic annotation // 0005887 // integral to plasma membrane // inferred from direct assay // 0016020 // membrane // inferred from electronic annotation // 0016021 // integral to membrane // inferred from electronic annotation // 0016324 // apical plasma membrane // inferred from electronic annotation	0004872 // receptor activity // inferred from electronic annotation // 0005216 // ion channel activity // inferred from electronic annotation // 0005262 // calcium channel activity // inferred from sequence or structural similarity // 0005262 // calcium channel activity // inferred from electronic annotation // 0005262 // calcium channel activity // traceable author statement // 0005509 // calciu…	---	---	AAL04015.1 // span:327-349,383-405,420-438,451-473,493-512,519-541,554-576 // numtm:7 // ENSP00000265310 // span:327-349,383-405,420-438,451-473,493-512,519-541,554-576 // numtm:7
p-value=	1.29851e-09
Entrez.ID	Position	Location	Probe.Set.ID	dbSNP.RS.ID	Chromosome	Physical.Position	Allele.A	Allele.B	Gene.Symbol	Gene.Title	Chromosomal.Location	URL.Pubmed	URL.Ensembl	UniGene.ID	SwissProt	RefSeq.Transcript.ID	Gene.Ontology.Biological.Process	Gene.Ontology.Cellular.Component	Gene.Ontology.Molecular.Function	Pathway	InterPro	Trans.Membrane	ks.p.value	min.p.value
1946	intron	0	SNP_A-1676069	rs341276	5	106898137	C	G	EFNA5	ephrin-A5	chr5q21	0	0	Hs.288741	P52803	NM_001962	0007267 // cell-cell signaling // traceable author statement // 0007275 // multicellular organismal development // inferred from electronic annotation // 0007399 // nervous system development // traceable author statement // 0007399 // nervous system development // inferred from electronic annotation // 0007411 // axon guidance // inferred from electronic annotation // 0007420 // brain developmen…	0005615 // extracellular space // traceable author statement // 0005886 // plasma membrane // inferred from electronic annotation // 0016020 // membrane // inferred from electronic annotation // 0031225 // anchored to membrane // inferred from electronic annotation // 0046658 // anchored to plasma membrane // traceable author statement	0005515 // protein binding // inferred from physical interaction // 0005515 // protein binding // inferred from electronic annotation // 0045499 // chemorepellent activity // inferred from electronic annotation // 0046875 // ephrin receptor binding // traceable author statement // 0046875 // ephrin receptor binding // inferred from electronic annotation	---	---	---	0.751597	0.000836392
Cluster Genes	Gene Symbol	Gene Title	Chromosomal Location	URL Pubmed	URL Ensembl	Entrez	UniGene ID	SwissProt	RefSeq Transcript ID	Gene Ontology Biological Process	Gene Ontology Cellular Component	Gene Ontology Molecular Function	Pathway	InterPro	Trans Membrane
A_23_P100935	AIPL1	aryl hydrocarbon receptor interacting protein-like 1	chr17p13.1	0	0	23746	Hs.279887	B2RB96 // Q659W3 // Q659W4 // Q6ZZB5 // Q6ZZB6 // Q71V08 // Q7Z3H1 // Q8N6A0 // Q9NZN9	NM_001033054 // NM_001033055 // NM_014336	0001895 // retina homeostasis // inferred from electronic annotation // 0007601 // visual perception // traceable author statement // 0007601 // visual perception // inferred from electronic annotation // 0007603 // phototransduction, visible light // inferred from electronic annotation // 0018343 // protein farnesylation // inferred from direct assay // 0030823 // regulation of cGMP metabolic pr…	0001917 // photoreceptor inner segment // inferred from electronic annotation // 0005634 // nucleus // inferred from direct assay // 0005634 // nucleus // inferred from electronic annotation // 0005634 // nucleus // traceable author statement // 0005737 // cytoplasm // inferred from direct assay // 0005737 // cytoplasm // inferred from electronic annotation	0001918 // farnesylated protein binding // inferred from direct assay // 0004872 // receptor activity // inferred from electronic annotation // 0005488 // binding // inferred from electronic annotation // 0051082 // unfolded protein binding // traceable author statement	---	IPR001179 // Peptidylprolyl isomerase, FKBP-type // 0.07	---
A_23_P106084	NA	NA	NA	NA	NA	NA	NA	NA	NA	NA	NA	NA	NA	NA	NA
A_23_P121914	CYP2B7P1	cytochrome P450, family 2, subfamily B, polypeptide 7 pseudogene 1	chr19q13.2	0	0	1556	Hs.529117	B6A7R5 // Q14097	NR_001278	0055114 // oxidation reduction // inferred from electronic annotation // 0055114 // oxidation reduction // non-traceable author statement	---	0004497 // monooxygenase activity // inferred from electronic annotation // 0004497 // monooxygenase activity // non-traceable author statement // 0005506 // iron ion binding // inferred from electronic annotation // 0009055 // electron carrier activity // inferred from electronic annotation // 0016491 // oxidoreductase activity // inferred from electronic annotation // 0016712 // oxidoreductase …	---	---	---
A_23_P143365	CST9L	cystatin 9-like	chr20p11.21	0	0	128821	Hs.121554	B2R5A1 // Q9H4G1	NM_080610	---	0005576 // extracellular region // inferred from electronic annotation	0004869 // cysteine-type endopeptidase inhibitor activity // inferred from electronic annotation // 0030414 // peptidase inhibitor activity // inferred from electronic annotation	---	---	uc002wtk.1 // span:10-32 // numtm:1 // NP_542177.1 // span:10-32 // numtm:1 // AAQ88978.1 // span:10-32 // numtm:1 // AAH29656.1 // span:10-32 // numtm:1 // ENSP00000366178 // span:10-32 // numtm:1
A_23_P60210	RLN1	relaxin 1	chr9p24.1	0	0	6013	Hs.368996	P04808	NM_006911	0007165 // signal transduction // non-traceable author statement // 0007565 // female pregnancy // non-traceable author statement	0005576 // extracellular region // inferred from electronic annotation	0005179 // hormone activity // traceable author statement // 0005179 // hormone activity // inferred from electronic annotation	Smooth_muscle_contraction // GenMAPP	---	---
A_23_P65472	RNASE11	ribonuclease, RNase A family, 11 (non-active)	chr14q11.2	0	0	122651	Hs.112761	Q5GAN5 // Q8TAA1	NM_145250	---	0005576 // extracellular region // inferred from electronic annotation	0003676 // nucleic acid binding // inferred from electronic annotation // 0004518 // nuclease activity // inferred from electronic annotation // 0004519 // endonuclease activity // inferred from electronic annotation // 0004522 // pancreatic ribonuclease activity // inferred from electronic annotation // 0016787 // hydrolase activity // inferred from electronic annotation	---	---	---
A_23_P79383	NA	NA	NA	NA	NA	NA	NA	NA	NA	NA	NA	NA	NA	NA	NA
A_23_P95486	NA	NA	NA	NA	NA	NA	NA	NA	NA	NA	NA	NA	NA	NA	NA
p-value=	1.55323e-09
Entrez.ID	Position	Location	Probe.Set.ID	dbSNP.RS.ID	Chromosome	Physical.Position	Allele.A	Allele.B	Gene.Symbol	Gene.Title	Chromosomal.Location	URL.Pubmed	URL.Ensembl	UniGene.ID	SwissProt	RefSeq.Transcript.ID	Gene.Ontology.Biological.Process	Gene.Ontology.Cellular.Component	Gene.Ontology.Molecular.Function	Pathway	InterPro	Trans.Membrane	ks.p.value	min.p.value
11142	intron	0	SNP_A-1701299	rs2425648	20	42614029	A	C	PKIG	protein kinase (cAMP-dependent, catalytic) inhibitor gamma	chr20q12-q13.1	0	0	Hs.472831	Q549H9 // Q5H937 // Q9Y2B9	NM_007066 // NM_181804 // NM_181805	0000122 // negative regulation of transcription from RNA polymerase II promoter // inferred from electronic annotation // 0006469 // negative regulation of protein kinase activity // inferred from electronic annotation // 0007165 // signal transduction // inferred from electronic annotation // 0042308 // negative regulation of protein import into nucleus // inferred from electronic annotation	0005625 // soluble fraction // inferred from electronic annotation	0004860 // protein kinase inhibitor activity // inferred from electronic annotation // 0004862 // cAMP-dependent protein kinase inhibitor activity // traceable author statement // 0004862 // cAMP-dependent protein kinase inhibitor activity // inferred from electronic annotation // 0005515 // protein binding // inferred from physical interaction // 0016301 // kinase activity // inferred from elect…	Calcium_regulation_in_cardiac_cells // GenMAPP // Smooth_muscle_contraction // GenMAPP	---	---	0.739588	0.00094921
Cluster Genes	Gene Symbol	Gene Title	Chromosomal Location	URL Pubmed	URL Ensembl	Entrez	UniGene ID	SwissProt	RefSeq Transcript ID	Gene Ontology Biological Process	Gene Ontology Cellular Component	Gene Ontology Molecular Function	Pathway	InterPro	Trans Membrane
A_23_P108034	NLRP11	NLR family, pyrin domain containing 11	chr19q13.42-q13.43	0	0	204801	Hs.375039	P59045 // Q2TV85 // Q2TV86	NM_145007	---	---	0000166 // nucleotide binding // inferred from electronic annotation // 0005515 // protein binding // inferred from electronic annotation // 0005524 // ATP binding // inferred from electronic annotation	---	---	---
A_23_P125435	GABRB1	gamma-aminobutyric acid (GABA) A receptor, beta 1	chr4p12	0	0	2560	Hs.27283	A6NNJ6 // B4DEL7 // P18505	NM_000812	0006810 // transport // inferred from electronic annotation // 0006810 // transport // traceable author statement // 0006811 // ion transport // inferred from electronic annotation // 0007165 // signal transduction // traceable author statement	0005886 // plasma membrane // inferred from electronic annotation // 0005887 // integral to plasma membrane // traceable author statement // 0016020 // membrane // inferred from electronic annotation // 0016021 // integral to membrane // inferred from electronic annotation // 0030054 // cell junction // inferred from electronic annotation // 0034707 // chloride channel complex // inferred from el…	0004872 // receptor activity // inferred from electronic annotation // 0004890 // GABA-A receptor activity // traceable author statement // 0004890 // GABA-A receptor activity // inferred from electronic annotation // 0005216 // ion channel activity // inferred from electronic annotation // 0005230 // extracellular ligand-gated ion channel activity // inferred from electronic annotation // 000525…	---	---	uc003gxh.1 // span:245-267,274-293,308-330,456-473 // numtm:4 // NP_000803.2 // span:245-267,274-293,308-330,456-473 // numtm:4 // AAH22449.1 // span:245-267,274-293,308-330,456-473 // numtm:4 // ENSP00000295454 // span:245-267,274-293,308-330,456-473 // numtm:4
A_23_P154915	C21orf105	chromosome 21 open reading frame 105	chr21q22.3	0	0	90625	---	Q9BSD2	---	---	---	---	---	---	uc002zco.1 // span:20-39 // numtm:1
A_23_P219230	NA	NA	NA	NA	NA	NA	NA	NA	NA	NA	NA	NA	NA	NA	NA
p-value=	1.62103e-09
Entrez.ID	Position	Location	Probe.Set.ID	dbSNP.RS.ID	Chromosome	Physical.Position	Allele.A	Allele.B	Gene.Symbol	Gene.Title	Chromosomal.Location	URL.Pubmed	URL.Ensembl	UniGene.ID	SwissProt	RefSeq.Transcript.ID	Gene.Ontology.Biological.Process	Gene.Ontology.Cellular.Component	Gene.Ontology.Molecular.Function	Pathway	InterPro	Trans.Membrane	ks.p.value	min.p.value
4133	intron	0	SNP_A-1749077	rs2028893	2	210000426	A	G	MAP2	microtubule-associated protein 2	chr2q34-q35	0	0	Hs.368281	A8K5Y1 // A8MZ31 // P11137 // Q16296 // Q17S04 // Q59FX9 // Q6NYC5 // Q8IUX2	NM_001039538 // NM_002374 // NM_031845 // NM_031847	0001578 // microtubule bundle formation // inferred from electronic annotation // 0007026 // negative regulation of microtubule depolymerization // inferred from electronic annotation // 0016358 // dendrite development // inferred from electronic annotation // 0018107 // peptidyl-threonine phosphorylation // inferred from electronic annotation	0005622 // intracellular // inferred from electronic annotation // 0005737 // cytoplasm // inferred from electronic annotation // 0005856 // cytoskeleton // inferred from electronic annotation // 0005874 // microtubule // inferred from electronic annotation // 0005875 // microtubule associated complex // traceable author statement // 0005875 // microtubule associated complex // non-traceable auth…	0005198 // structural molecule activity // non-traceable author statement // 0005515 // protein binding // inferred from electronic annotation // 0005516 // calmodulin binding // inferred from electronic annotation	MAPK_Cascade // GenMAPP	---	---	0.0702827	0.00094921
Cluster Genes	Gene Symbol	Gene Title	Chromosomal Location	URL Pubmed	URL Ensembl	Entrez	UniGene ID	SwissProt	RefSeq Transcript ID	Gene Ontology Biological Process	Gene Ontology Cellular Component	Gene Ontology Molecular Function	Pathway	InterPro	Trans Membrane
A_23_P141346	MPP3	membrane protein, palmitoylated 3 (MAGUK p55 subfamily member 3)	chr17q21.31	0	0	4356	Hs.396566	B2R7N0 // B4DS20 // Q13368 // Q59G77	NM_001932 // NR_003562	0007165 // signal transduction // traceable author statement	0005887 // integral to plasma membrane // traceable author statement // 0009986 // cell surface // inferred from direct assay	0004385 // guanylate kinase activity // traceable author statement // 0005515 // protein binding // inferred from electronic annotation // 0030165 // PDZ domain binding // inferred from electronic annotation	---	IPR001452 // Src homology-3 // 0.071 // IPR001452 // Src homology-3 // 0.071	---
A_23_P57248	C20orf173	chromosome 20 open reading frame 173	chr20q11.22	0	0	140873	Hs.158680	Q96LM9	NM_001145350 // NR_026933	---	---	---	---	---	ENSP00000403566 // span:7-24 // numtm:1
A_23_P74852	LOC100289848 // PIGC	similar to phosphatidylinositol glycan, class C // phosphatidylinositol glycan anchor biosynthesis, class C	chr1q23-q25	0	0	5279	Hs.188456	Q92535	NM_002642 // NM_153747 // XR_079282	0006506 // GPI anchor biosynthetic process // inferred from electronic annotation // 0006506 // GPI anchor biosynthetic process // traceable author statement // 0016254 // preassembly of GPI anchor in ER membrane // not recorded	0005783 // endoplasmic reticulum // inferred from electronic annotation // 0005789 // endoplasmic reticulum membrane // traceable author statement // 0016020 // membrane // inferred from electronic annotation // 0016021 // integral to membrane // inferred from electronic annotation	0003824 // catalytic activity // traceable author statement // 0016740 // transferase activity // inferred from electronic annotation // 0016757 // transferase activity, transferring glycosyl groups // inferred from electronic annotation // 0017176 // phosphatidylinositol N-acetylglucosaminyltransferase activity // inferred from electronic annotation	---	---	uc001gil.1 // span:51-73,78-100,120-137,147-164,171-193,197-214,227-244,248-270 // numtm:8 // uc001gim.1 // span:51-73,78-100,120-137,147-164,171-193,197-214,227-244,248-270 // numtm:8 // uc001gin.1 // span:51-73,78-100,120-137,147-164,171-193,197-214,227-244,248-270 // numtm:8 // uc001gio.1 // span:51-73,78-100,120-137,147-164,171-193,197-214,227-244,248-270 // numtm:8 // NP_002633.1 // span:51-…
A_23_P80626	PRRT3	proline-rich transmembrane protein 3	chr3p25.3	0	0	285368	Hs.598147	B4DK01 // Q5FWE3	NM_207351	---	0016020 // membrane // inferred from electronic annotation // 0016021 // integral to membrane // inferred from electronic annotation	---	---	---	uc003bul.1 // span:5-27,473-495,502-521,543-565,572-594,598-620,640-662 // numtm:7 // NP_997234.3 // span:5-27,473-495,502-521,543-565,572-594,598-620,640-662 // numtm:7 // BAG59013.1 // span:5-27 // numtm:1 // AAH40508.1 // span:89-111,115-132,153-175,190-212,219-241,256-278,291-313 // numtm:7 // ENSP00000404734 // span:5-27 // numtm:1 // ENSP00000388896 // span:5-27 // numtm:1 // ENSP0000039251…
p-value=	1.62103e-09
Entrez.ID	Position	Location	Probe.Set.ID	dbSNP.RS.ID	Chromosome	Physical.Position	Allele.A	Allele.B	Gene.Symbol	Gene.Title	Chromosomal.Location	URL.Pubmed	URL.Ensembl	UniGene.ID	SwissProt	RefSeq.Transcript.ID	Gene.Ontology.Biological.Process	Gene.Ontology.Cellular.Component	Gene.Ontology.Molecular.Function	Pathway	InterPro	Trans.Membrane	ks.p.value	min.p.value
4133	upstream	31949	SNP_A-1756306	rs9288407	2	209965066	A	G	MAP2	microtubule-associated protein 2	chr2q34-q35	0	0	Hs.368281	A8K5Y1 // A8MZ31 // P11137 // Q16296 // Q17S04 // Q59FX9 // Q6NYC5 // Q8IUX2	NM_001039538 // NM_002374 // NM_031845 // NM_031847	0001578 // microtubule bundle formation // inferred from electronic annotation // 0007026 // negative regulation of microtubule depolymerization // inferred from electronic annotation // 0016358 // dendrite development // inferred from electronic annotation // 0018107 // peptidyl-threonine phosphorylation // inferred from electronic annotation	0005622 // intracellular // inferred from electronic annotation // 0005737 // cytoplasm // inferred from electronic annotation // 0005856 // cytoskeleton // inferred from electronic annotation // 0005874 // microtubule // inferred from electronic annotation // 0005875 // microtubule associated complex // traceable author statement // 0005875 // microtubule associated complex // non-traceable auth…	0005198 // structural molecule activity // non-traceable author statement // 0005515 // protein binding // inferred from electronic annotation // 0005516 // calmodulin binding // inferred from electronic annotation	MAPK_Cascade // GenMAPP	---	---	0.0702827	0.00094921
5746	downstream	897591	SNP_A-1756306	rs9288407	2	209965066	A	G	PTH2R	parathyroid hormone 2 receptor	chr2q33	0	0	Hs.570296	B4DFN8 // P49190 // Q53SF6 // Q53T35	NM_005048	0007165 // signal transduction // inferred from electronic annotation // 0007166 // cell surface receptor linked signal transduction // inferred from electronic annotation // 0007186 // G-protein coupled receptor protein signaling pathway // traceable author statement // 0007186 // G-protein coupled receptor protein signaling pathway // inferred from electronic annotation	0005886 // plasma membrane // inferred from electronic annotation // 0005887 // integral to plasma membrane // traceable author statement // 0016020 // membrane // inferred from electronic annotation // 0016021 // integral to membrane // inferred from electronic annotation	0004871 // signal transducer activity // inferred from electronic annotation // 0004872 // receptor activity // inferred from electronic annotation // 0004888 // transmembrane receptor activity // inferred from electronic annotation // 0004930 // G-protein coupled receptor activity // inferred from electronic annotation // 0004991 // parathyroid hormone receptor activity // traceable author state…	GPCRDB_Class_B_Secretin-like // GenMAPP	---	uc002vdb.1 // span:147-169,233-255,275-297,364-386 // numtm:4 // NP_005039.1 // span:147-169,233-255,275-297,364-386 // numtm:4 // AAH36811.2 // span:147-169,233-255,275-297,364-386 // numtm:4 // AAC50157.1 // span:147-169,233-255,275-297,364-386 // numtm:4 // ENSP00000272847 // span:147-169,233-255,275-297,364-386 // numtm:4	0.0702827	0.00094921
Cluster Genes	Gene Symbol	Gene Title	Chromosomal Location	URL Pubmed	URL Ensembl	Entrez	UniGene ID	SwissProt	RefSeq Transcript ID	Gene Ontology Biological Process	Gene Ontology Cellular Component	Gene Ontology Molecular Function	Pathway	InterPro	Trans Membrane
A_23_P141346	MPP3	membrane protein, palmitoylated 3 (MAGUK p55 subfamily member 3)	chr17q21.31	0	0	4356	Hs.396566	B2R7N0 // B4DS20 // Q13368 // Q59G77	NM_001932 // NR_003562	0007165 // signal transduction // traceable author statement	0005887 // integral to plasma membrane // traceable author statement // 0009986 // cell surface // inferred from direct assay	0004385 // guanylate kinase activity // traceable author statement // 0005515 // protein binding // inferred from electronic annotation // 0030165 // PDZ domain binding // inferred from electronic annotation	---	IPR001452 // Src homology-3 // 0.071 // IPR001452 // Src homology-3 // 0.071	---
A_23_P57248	C20orf173	chromosome 20 open reading frame 173	chr20q11.22	0	0	140873	Hs.158680	Q96LM9	NM_001145350 // NR_026933	---	---	---	---	---	ENSP00000403566 // span:7-24 // numtm:1
A_23_P74852	LOC100289848 // PIGC	similar to phosphatidylinositol glycan, class C // phosphatidylinositol glycan anchor biosynthesis, class C	chr1q23-q25	0	0	5279	Hs.188456	Q92535	NM_002642 // NM_153747 // XR_079282	0006506 // GPI anchor biosynthetic process // inferred from electronic annotation // 0006506 // GPI anchor biosynthetic process // traceable author statement // 0016254 // preassembly of GPI anchor in ER membrane // not recorded	0005783 // endoplasmic reticulum // inferred from electronic annotation // 0005789 // endoplasmic reticulum membrane // traceable author statement // 0016020 // membrane // inferred from electronic annotation // 0016021 // integral to membrane // inferred from electronic annotation	0003824 // catalytic activity // traceable author statement // 0016740 // transferase activity // inferred from electronic annotation // 0016757 // transferase activity, transferring glycosyl groups // inferred from electronic annotation // 0017176 // phosphatidylinositol N-acetylglucosaminyltransferase activity // inferred from electronic annotation	---	---	uc001gil.1 // span:51-73,78-100,120-137,147-164,171-193,197-214,227-244,248-270 // numtm:8 // uc001gim.1 // span:51-73,78-100,120-137,147-164,171-193,197-214,227-244,248-270 // numtm:8 // uc001gin.1 // span:51-73,78-100,120-137,147-164,171-193,197-214,227-244,248-270 // numtm:8 // uc001gio.1 // span:51-73,78-100,120-137,147-164,171-193,197-214,227-244,248-270 // numtm:8 // NP_002633.1 // span:51-…
A_23_P80626	PRRT3	proline-rich transmembrane protein 3	chr3p25.3	0	0	285368	Hs.598147	B4DK01 // Q5FWE3	NM_207351	---	0016020 // membrane // inferred from electronic annotation // 0016021 // integral to membrane // inferred from electronic annotation	---	---	---	uc003bul.1 // span:5-27,473-495,502-521,543-565,572-594,598-620,640-662 // numtm:7 // NP_997234.3 // span:5-27,473-495,502-521,543-565,572-594,598-620,640-662 // numtm:7 // BAG59013.1 // span:5-27 // numtm:1 // AAH40508.1 // span:89-111,115-132,153-175,190-212,219-241,256-278,291-313 // numtm:7 // ENSP00000404734 // span:5-27 // numtm:1 // ENSP00000388896 // span:5-27 // numtm:1 // ENSP0000039251…
p-value=	1.76015e-09
Entrez.ID	Position	Location	Probe.Set.ID	dbSNP.RS.ID	Chromosome	Physical.Position	Allele.A	Allele.B	Gene.Symbol	Gene.Title	Chromosomal.Location	URL.Pubmed	URL.Ensembl	UniGene.ID	SwissProt	RefSeq.Transcript.ID	Gene.Ontology.Biological.Process	Gene.Ontology.Cellular.Component	Gene.Ontology.Molecular.Function	Pathway	InterPro	Trans.Membrane	ks.p.value	min.p.value
23150	upstream	164596	SNP_A-1741773	rs10510984	3	69682716	C	T	FRMD4B	FERM domain containing 4B	chr3p14.1	0	0	Hs.709671	B3KNA2 // B4DHD5 // Q2TB00 // Q6PEW6 // Q9Y2L6	NM_015123	---	0005737 // cytoplasm // inferred from electronic annotation // 0005856 // cytoskeleton // inferred from electronic annotation	0005488 // binding // inferred from electronic annotation	---	---	---	0.264751	0.00100036
Cluster Genes	Gene Symbol	Gene Title	Chromosomal Location	URL Pubmed	URL Ensembl	Entrez	UniGene ID	SwissProt	RefSeq Transcript ID	Gene Ontology Biological Process	Gene Ontology Cellular Component	Gene Ontology Molecular Function	Pathway	InterPro	Trans Membrane
A_23_P108157	NA	NA	NA	NA	NA	NA	NA	NA	NA	NA	NA	NA	NA	NA	NA
A_23_P117992	ATP2C2	ATPase, Ca++ transporting, type 2C, member 2	chr16q24.1	0	0	9914	Hs.6168	B3KR57 // B7ZA13 // O75185 // Q5HYC3 // Q6UXQ9	NM_014861	0006754 // ATP biosynthetic process // inferred from electronic annotation // 0006810 // transport // inferred from electronic annotation // 0006811 // ion transport // inferred from electronic annotation // 0006812 // cation transport // inferred from electronic annotation // 0006816 // calcium ion transport // inferred from electronic annotation // 0008152 // metabolic process // inferred from …	0016020 // membrane // inferred from electronic annotation // 0016021 // integral to membrane // inferred from electronic annotation	0000166 // nucleotide binding // inferred from electronic annotation // 0000287 // magnesium ion binding // inferred from electronic annotation // 0003824 // catalytic activity // inferred from electronic annotation // 0005388 // calcium-transporting ATPase activity // inferred from electronic annotation // 0005509 // calcium ion binding // inferred from electronic annotation // 0005524 // ATP bi…	---	---	uc002fhx.1 // span:298-315,330-352,804-823,838-855,875-894,904-926 // numtm:6 // uc002fhy.1 // span:13-35,151-168,315-332,347-369,821-840,855-872,892-911,921-943 // numtm:8 // uc002fhz.1 // span:147-164,179-201,653-672,687-704,724-743,753-775 // numtm:6 // uc002fia.1 // span:115-134,149-166,186-205,215-237 // numtm:4 // NP_055676.2 // span:298-315,330-352,804-823,838-855,875-894,904-926 // numtm:…
A_23_P120845	XBP1	X-box binding protein 1	chr22q12.1|22q12	0	0	7494	Hs.437638	A8K823 // B1AHH1 // B1AHH2 // P17861	NM_001079539 // NM_005080	0006350 // transcription // inferred from electronic annotation // 0006355 // regulation of transcription, DNA-dependent // inferred from electronic annotation // 0006955 // immune response // traceable author statement // 0045449 // regulation of transcription // inferred from electronic annotation	0005634 // nucleus // inferred from electronic annotation // 0005634 // nucleus // inferred from direct assay	0003677 // DNA binding // inferred from electronic annotation // 0003677 // DNA binding // traceable author statement // 0003700 // transcription factor activity // traceable author statement // 0003700 // transcription factor activity // inferred from electronic annotation // 0043565 // sequence-specific DNA binding // inferred from electronic annotation // 0046983 // protein dimerization activi…	---	---	---
A_23_P144384	GALNT7	UDP-N-acetyl-alpha-D-galactosamine:polypeptide N-acetylgalactosaminyltransferase 7 (GalNAc-T7)	chr4q31.1	0	0	51809	Hs.548088	B3KQU3 // B4DIB4 // Q4W5F7 // Q68VJ4 // Q86SF2	NM_017423	0005975 // carbohydrate metabolic process // traceable author statement // 0006493 // protein amino acid O-linked glycosylation // traceable author statement	0005794 // Golgi apparatus // inferred from electronic annotation // 0016020 // membrane // inferred from electronic annotation // 0016021 // integral to membrane // inferred from electronic annotation	0004653 // polypeptide N-acetylgalactosaminyltransferase activity // traceable author statement // 0005509 // calcium ion binding // inferred from electronic annotation // 0005529 // sugar binding // inferred from electronic annotation // 0016740 // transferase activity // inferred from electronic annotation // 0016757 // transferase activity, transferring glycosyl groups // inferred from electro…	---	---	uc003isz.1 // span:7-29 // numtm:1 // NP_059119.2 // span:7-29 // numtm:1 // AAH47468.1 // span:7-29 // numtm:1 // ENSP00000265000 // span:7-29 // numtm:1
A_23_P16523	GDF15	growth differentiation factor 15	chr19p13.11	0	0	9518	Hs.616962	Q99988	NM_004864	0007165 // signal transduction // traceable author statement // 0007179 // transforming growth factor beta receptor signaling pathway // traceable author statement // 0007267 // cell-cell signaling // traceable author statement	0005576 // extracellular region // traceable author statement // 0005576 // extracellular region // inferred from electronic annotation // 0005615 // extracellular space // inferred from electronic annotation	0005125 // cytokine activity // traceable author statement // 0005125 // cytokine activity // inferred from electronic annotation // 0008083 // growth factor activity // inferred from electronic annotation	---	---	---
A_23_P257296	TFF3	trefoil factor 3 (intestinal)	chr21q22.3	0	0	7033	Hs.82961	Q07654 // Q9UDA5	NM_003226	0006952 // defense response // traceable author statement // 0007586 // digestion // traceable author statement // 0043434 // response to peptide hormone stimulus // inferred from electronic annotation	0005576 // extracellular region // traceable author statement // 0005576 // extracellular region // inferred from electronic annotation // 0005578 // proteinaceous extracellular matrix // inferred from electronic annotation // 0030141 // secretory granule // inferred from electronic annotation // 0032579 // apical lamina of hyaline layer // inferred from electronic annotation	---	---	---	---
A_23_P54681	TOX3	TOX high mobility group box family member 3	chr16q12.1	0	0	27324	Hs.460789	B4DRD0 // B5MCW4 // O15405	NM_001080430 // NM_001146188	---	0005634 // nucleus // inferred from electronic annotation	0003677 // DNA binding // inferred from electronic annotation	---	---	---
p-value=	1.81608e-09
Entrez.ID	Position	Location	Probe.Set.ID	dbSNP.RS.ID	Chromosome	Physical.Position	Allele.A	Allele.B	Gene.Symbol	Gene.Title	Chromosomal.Location	URL.Pubmed	URL.Ensembl	UniGene.ID	SwissProt	RefSeq.Transcript.ID	Gene.Ontology.Biological.Process	Gene.Ontology.Cellular.Component	Gene.Ontology.Molecular.Function	Pathway	InterPro	Trans.Membrane	ks.p.value	min.p.value
6176	downstream	342747	SNP_A-1684635	rs87757	15	67877685	C	T	RPLP1	ribosomal protein, large, P1	chr15q22	0	0	Hs.356502	A6NIB2 // P05386 // Q6FG99 // Q6ICQ4 // Q7Z612	NM_001003 // NM_213725	0006412 // translation // traceable author statement // 0006414 // translational elongation // not recorded // 0006414 // translational elongation // inferred from electronic annotation	0005622 // intracellular // inferred from electronic annotation // 0005737 // cytoplasm // inferred from direct assay // 0005829 // cytosol // not recorded // 0005840 // ribosome // inferred from electronic annotation // 0022625 // cytosolic large ribosomal subunit // traceable author statement // 0030529 // ribonucleoprotein complex // inferred from electronic annotation	0003723 // RNA binding // traceable author statement // 0003735 // structural constituent of ribosome // traceable author statement // 0003735 // structural constituent of ribosome // inferred from electronic annotation // 0005515 // protein binding // inferred from physical interaction	Ribosomal_Proteins // GenMAPP	---	---	0.138322	0.00100266
7090	downstream	249911	SNP_A-1684635	rs87757	15	67877685	C	T	TLE3	transducin-like enhancer of split 3 (E(sp1) homolog, Drosophila)	chr15q22	0	0	Hs.287362	B3KM67 // B3KUA2 // B4DPT0 // B4E2W3 // Q04726 // Q59EY9 // Q672R2 // Q6PI57 // Q6PRX2 // Q6PRX3	NM_001105192 // NM_005078 // NM_020908	0006350 // transcription // inferred from electronic annotation // 0006355 // regulation of transcription, DNA-dependent // inferred from electronic annotation // 0007165 // signal transduction // traceable author statement // 0009887 // organ morphogenesis // traceable author statement // 0016055 // Wnt receptor signaling pathway // inferred from electronic annotation // 0045449 // regulation of…	0005634 // nucleus // traceable author statement // 0005634 // nucleus // inferred from electronic annotation	0005515 // protein binding // inferred from physical interaction	---	IPR005617 // Groucho/TLE, N-terminal Q-rich region // 8.7E-31	---	0.138322	0.00100266
Cluster Genes	Gene Symbol	Gene Title	Chromosomal Location	URL Pubmed	URL Ensembl	Entrez	UniGene ID	SwissProt	RefSeq Transcript ID	Gene Ontology Biological Process	Gene Ontology Cellular Component	Gene Ontology Molecular Function	Pathway	InterPro	Trans Membrane
A_23_P108657	WDSUB1	WD repeat, sterile alpha motif and U-box domain containing 1	chr2q24.2	0	0	151525	Hs.20848	B8ZZF2 // Q8N9V3	NM_001128212 // NM_001128213 // NM_152528	0016567 // protein ubiquitination // inferred from electronic annotation	0000151 // ubiquitin ligase complex // inferred from electronic annotation	0004842 // ubiquitin-protein ligase activity // inferred from electronic annotation	---	IPR003118 // Sterile alpha motif/pointed // 0.0040 // IPR003118 // Sterile alpha motif/pointed // 0.0032 // IPR003118 // Sterile alpha motif/pointed // 0.011 // IPR003118 // Sterile alpha motif/pointed // 9.8E-4	---
A_23_P116922	GALNT4	UDP-N-acetyl-alpha-D-galactosamine:polypeptide N-acetylgalactosaminyltransferase 4 (GalNAc-T4)	chr12q21.3-q22	0	0	8693	Hs.713979	B2R775 // Q8N4A0	NM_003774	0005975 // carbohydrate metabolic process // non-traceable author statement	0005794 // Golgi apparatus // traceable author statement // 0005794 // Golgi apparatus // inferred from electronic annotation // 0005794 // Golgi apparatus // inferred from direct assay // 0016020 // membrane // inferred from electronic annotation // 0016021 // integral to membrane // inferred from electronic annotation // 0048471 // perinuclear region of cytoplasm // inferred from direct assay	0004653 // polypeptide N-acetylgalactosaminyltransferase activity // traceable author statement // 0004653 // polypeptide N-acetylgalactosaminyltransferase activity // inferred from electronic annotation // 0005509 // calcium ion binding // inferred from electronic annotation // 0005529 // sugar binding // inferred from electronic annotation // 0016740 // transferase activity // inferred from ele…	---	---	uc001tbd.1 // span:13-35 // numtm:1 // NP_003765.2 // span:13-35 // numtm:1 // AAH36390.1 // span:13-35 // numtm:1
A_23_P128967	ALDH6A1	aldehyde dehydrogenase 6 family, member A1	chr14q24.3	0	0	4329	Hs.293970	B2R609 // B4DFS8 // O43573 // Q02252 // Q53FN8 // Q53H94	NM_005589	0006210 // thymine catabolic process // inferred from electronic annotation // 0006573 // valine metabolic process // inferred from sequence or structural similarity // 0006573 // valine metabolic process // inferred from electronic annotation // 0006574 // valine catabolic process // inferred from electronic annotation // 0008152 // metabolic process // inferred from electronic annotation // 001…	0005739 // mitochondrion // non-traceable author statement // 0005739 // mitochondrion // inferred from electronic annotation	0000062 // acyl-CoA binding // inferred from sequence or structural similarity // 0004491 // methylmalonate-semialdehyde dehydrogenase (acylating) activity // inferred from sequence or structural similarity // 0004491 // methylmalonate-semialdehyde dehydrogenase (acylating) activity // inferred from electronic annotation // 0016491 // oxidoreductase activity // inferred from electronic annotation…	---	---	---
A_23_P216448	NFIB	nuclear factor I/B	chr9p24.1	0	0	4781	Hs.644095	B4DS74 // O00712 // Q5VW26 // Q5VW27 // Q5VW28 // Q5VW29 // Q5VW30 // Q5VW31 // Q5W0Y9 // Q63HM5 // Q6ZNF9	NM_005596	0006260 // DNA replication // inferred from electronic annotation // 0006350 // transcription // inferred from electronic annotation // 0006355 // regulation of transcription, DNA-dependent // inferred from electronic annotation // 0008285 // negative regulation of cell proliferation // inferred from electronic annotation // 0030324 // lung development // inferred from electronic annotation // 00…	0005622 // intracellular // inferred from electronic annotation // 0005634 // nucleus // traceable author statement // 0005634 // nucleus // inferred from electronic annotation // 0005634 // nucleus // inferred from direct assay // 0005730 // nucleolus // inferred from direct assay	0003677 // DNA binding // inferred from electronic annotation // 0003690 // double-stranded DNA binding // inferred from electronic annotation // 0003700 // transcription factor activity // traceable author statement // 0003700 // transcription factor activity // inferred from electronic annotation // 0016563 // transcription activator activity // inferred from electronic annotation	---	---	---
A_23_P43649	PIP5K1B	phosphatidylinositol-4-phosphate 5-kinase, type I, beta	chr9q13	0	0	8395	Hs.534371	A6NM52 // A8K9L9 // B4DIG7 // O14986 // Q7KYT4 // Q7KYT6	NM_003558	0016310 // phosphorylation // non-traceable author statement // 0046488 // phosphatidylinositol metabolic process // inferred from electronic annotation	0012505 // endomembrane system // inferred from electronic annotation // 0016020 // membrane // inferred from electronic annotation	0000166 // nucleotide binding // inferred from electronic annotation // 0005515 // protein binding // inferred from physical interaction // 0005515 // protein binding // inferred from electronic annotation // 0005524 // ATP binding // inferred from electronic annotation // 0016301 // kinase activity // inferred from electronic annotation // 0016307 // phosphatidylinositol phosphate kinase activit…	---	---	---
A_23_P59718	SRI	sorcin	chr7q21.1	0	0	6717	Hs.489040	A8MTH6 // B4DHQ6 // B4DKK2 // P30626 // Q75MZ6	NM_003130 // NM_198901	0001508 // regulation of action potential // traceable author statement // 0006810 // transport // traceable author statement // 0006816 // calcium ion transport // inferred from electronic annotation // 0006880 // intracellular sequestering of iron ion // traceable author statement // 0006942 // regulation of striated muscle contraction // traceable author statement // 0007165 // signal transduc…	0005622 // intracellular // inferred from electronic annotation // 0005737 // cytoplasm // traceable author statement // 0005737 // cytoplasm // inferred from electronic annotation // 0005886 // plasma membrane // inferred from electronic annotation // 0030018 // Z disc // inferred from electronic annotation // 0031982 // vesicle // inferred from electronic annotation	0005102 // receptor binding // traceable author statement // 0005246 // calcium channel regulator activity // traceable author statement // 0005509 // calcium ion binding // inferred from electronic annotation // 0005515 // protein binding // inferred from electronic annotation	---	IPR002048 // Calcium-binding EF-hand // 0.0088	---
A_23_P86446	C10orf118	chromosome 10 open reading frame 118	chr10q25.3	0	0	55088	Hs.159066	A0PJB6 // B3KQ62 // Q3B7W4 // Q3ZB81 // Q496Y1 // Q7Z3E2 // Q8WW61	NM_018017	---	---	---	---	---	---
p-value=	1.86995e-09
Entrez.ID	Position	Location	Probe.Set.ID	dbSNP.RS.ID	Chromosome	Physical.Position	Allele.A	Allele.B	Gene.Symbol	Gene.Title	Chromosomal.Location	URL.Pubmed	URL.Ensembl	UniGene.ID	SwissProt	RefSeq.Transcript.ID	Gene.Ontology.Biological.Process	Gene.Ontology.Cellular.Component	Gene.Ontology.Molecular.Function	Pathway	InterPro	Trans.Membrane	ks.p.value	min.p.value
22943	downstream	24197	SNP_A-1645250	rs10508971	10	53771619	C	G	DKK1	dickkopf homolog 1 (Xenopus laevis)	chr10q11.2	0	0	Hs.40499	B2RC19 // O94907	NM_012242	0007275 // multicellular organismal development // inferred from electronic annotation // 0016055 // Wnt receptor signaling pathway // inferred from electronic annotation // 0030111 // regulation of Wnt receptor signaling pathway // inferred from electronic annotation // 0030178 // negative regulation of Wnt receptor signaling pathway // inferred from electronic annotation // 0030326 // embryonic…	0005576 // extracellular region // inferred from electronic annotation // 0005886 // plasma membrane // inferred from direct assay	0004871 // signal transducer activity // traceable author statement // 0005515 // protein binding // inferred from physical interaction // 0005515 // protein binding // inferred from electronic annotation // 0008083 // growth factor activity // traceable author statement // 0050750 // low-density lipoprotein receptor binding // inferred from direct assay	---	---	---	0.235857	0.00100372
Cluster Genes	Gene Symbol	Gene Title	Chromosomal Location	URL Pubmed	URL Ensembl	Entrez	UniGene ID	SwissProt	RefSeq Transcript ID	Gene Ontology Biological Process	Gene Ontology Cellular Component	Gene Ontology Molecular Function	Pathway	InterPro	Trans Membrane
A_23_P160388	ACTL8	actin-like 8	chr1p36.2-p35	0	0	81569	Hs.2149	A8MSA2 // Q9H568	NM_030812	---	0005737 // cytoplasm // inferred from electronic annotation // 0005856 // cytoskeleton // inferred from electronic annotation	0005515 // protein binding // inferred from electronic annotation	---	---	---
A_23_P39703	ABCB11	ATP-binding cassette, sub-family B (MDR/TAP), member 11	chr2q24	0	0	8647	Hs.658439	B4DYQ0 // B4DZQ8 // O95342 // Q53S60 // Q53TL2 // Q9UIL3	NM_003742	0006810 // transport // traceable author statement // 0006810 // transport // inferred from electronic annotation // 0055085 // transmembrane transport // inferred from electronic annotation	0005624 // membrane fraction // traceable author statement // 0005624 // membrane fraction // inferred from electronic annotation // 0005887 // integral to plasma membrane // traceable author statement // 0016020 // membrane // inferred from electronic annotation // 0016021 // integral to membrane // inferred from electronic annotation // 0045177 // apical part of cell // inferred from electronic…	0000166 // nucleotide binding // inferred from electronic annotation // 0005215 // transporter activity // traceable author statement // 0005524 // ATP binding // traceable author statement // 0005524 // ATP binding // inferred from electronic annotation // 0008554 // sodium-exporting ATPase activity, phosphorylative mechanism // traceable author statement // 0015432 // bile acid-exporting ATPase…	---	---	uc002ueo.1 // span:61-83,144-166,219-236,241-263,320-342,754-776,797-819,891-913,978-1000,1015-1037 // numtm:10 // NP_003733.2 // span:61-83,144-166,219-236,241-263,320-342,754-776,797-819,891-913,978-1000,1015-1037 // numtm:10 // AAC77455.1 // span:61-83,144-166,219-236,241-263,320-342,754-776,797-819,891-913,978-1000,1015-1037 // numtm:10 // ENSP00000263817 // span:61-83,144-166,219-236,241-263…
A_23_P71810	BAAT	bile acid Coenzyme A: amino acid N-acyltransferase (glycine N-choloyltransferase)	chr9q22.3	0	0	570	Hs.284712	Q14032 // Q3B7W9	NM_001127610 // NM_001701	0006544 // glycine metabolic process // traceable author statement // 0006629 // lipid metabolic process // inferred from electronic annotation // 0006631 // fatty acid metabolic process // inferred from electronic annotation // 0006637 // acyl-CoA metabolic process // inferred from electronic annotation // 0007586 // digestion // traceable author statement // 0008206 // bile acid metabolic proce…	0005737 // cytoplasm // traceable author statement // 0005737 // cytoplasm // inferred from electronic annotation // 0005777 // peroxisome // inferred from electronic annotation // 0005782 // peroxisomal matrix // not recorded // 0005829 // cytosol // traceable author statement	0004091 // carboxylesterase activity // inferred from electronic annotation // 0008415 // acyltransferase activity // inferred from electronic annotation // 0008415 // acyltransferase activity // traceable author statement // 0016290 // palmitoyl-CoA hydrolase activity // inferred from electronic annotation // 0016410 // N-acyltransferase activity // inferred from electronic annotation // 0016740…	---	---	---
A_23_P84000	CACNG2	calcium channel, voltage-dependent, gamma subunit 2	chr22q13.1	0	0	10369	Hs.670146	Q9Y698	NM_006078	0006810 // transport // inferred from electronic annotation // 0006810 // transport // traceable author statement // 0006811 // ion transport // inferred from electronic annotation // 0006816 // calcium ion transport // inferred from electronic annotation // 0007528 // neuromuscular junction development // inferred from electronic annotation // 0019226 // transmission of nerve impulse // inferred…	0005886 // plasma membrane // not recorded // 0005891 // voltage-gated calcium channel complex // traceable author statement // 0016020 // membrane // inferred from electronic annotation // 0016021 // integral to membrane // inferred from electronic annotation	0005216 // ion channel activity // inferred from electronic annotation // 0005244 // voltage-gated ion channel activity // inferred from electronic annotation // 0005245 // voltage-gated calcium channel activity // traceable author statement // 0005245 // voltage-gated calcium channel activity // inferred from electronic annotation // 0005262 // calcium channel activity // inferred from electroni…	---	---	uc003aps.1 // span:7-29,106-128,135-157,177-199 // numtm:4 // NP_006069.1 // span:7-29,106-128,135-157,177-199 // numtm:4 // AAD22738.1 // span:7-29,106-128,135-157,177-199 // numtm:4 // AAH69612.1 // span:7-29,106-128,135-157,177-199 // numtm:4 // AAI12298.1 // span:7-29,106-128,135-157,177-199 // numtm:4 // AAI12300.1 // span:7-29,106-128,135-157,177-199 // numtm:4 // CAG30300.1 // span:7-29,10…
p-value=	2.19618e-09
Entrez.ID	Position	Location	Probe.Set.ID	dbSNP.RS.ID	Chromosome	Physical.Position	Allele.A	Allele.B	Gene.Symbol	Gene.Title	Chromosomal.Location	URL.Pubmed	URL.Ensembl	UniGene.ID	SwissProt	RefSeq.Transcript.ID	Gene.Ontology.Biological.Process	Gene.Ontology.Cellular.Component	Gene.Ontology.Molecular.Function	Pathway	InterPro	Trans.Membrane	ks.p.value	min.p.value
79772	intron	0	SNP_A-1671668	rs7445472	5	94499446	C	T	MCTP1	multiple C2 domains, transmembrane 1	chr5q15	0	0	Hs.655087	B7Z4G1 // Q6DN14	NM_001002796 // NM_024717	0019722 // calcium-mediated signaling // non-traceable author statement	0005624 // membrane fraction // inferred from sequence or structural similarity // 0016020 // membrane // inferred from electronic annotation // 0016021 // integral to membrane // inferred from direct assay // 0016021 // integral to membrane // inferred from electronic annotation	0005509 // calcium ion binding // inferred from direct assay // 0005509 // calcium ion binding // inferred from electronic annotation // 0005544 // calcium-dependent phospholipid binding // inferred from direct assay	---	---	NP_078993.4 // span:818-840,914-936 // numtm:2 // NP_001002796.1 // span:597-619,693-715 // numtm:2 // ENSP00000391639 // span:597-619,693-715 // numtm:2 // ENSP00000379266 // span:596-618,692-714 // numtm:2 // ENSP00000309868 // span:611-633 // numtm:1	0.777284	0.00112725
Cluster Genes	Gene Symbol	Gene Title	Chromosomal Location	URL Pubmed	URL Ensembl	Entrez	UniGene ID	SwissProt	RefSeq Transcript ID	Gene Ontology Biological Process	Gene Ontology Cellular Component	Gene Ontology Molecular Function	Pathway	InterPro	Trans Membrane
A_23_P109584	UPK3A	uroplakin 3A	chr22q13.31	0	0	7380	Hs.632787	O75631	NM_006953	0000902 // cell morphogenesis // inferred from electronic annotation // 0001822 // kidney development // inferred from electronic annotation // 0006833 // water transport // inferred from electronic annotation // 0015840 // urea transport // inferred from electronic annotation // 0030855 // epithelial cell differentiation // inferred from direct assay // 0055075 // potassium ion homeostasis // in…	0005783 // endoplasmic reticulum // inferred from electronic annotation // 0016020 // membrane // inferred from electronic annotation // 0016021 // integral to membrane // inferred from electronic annotation // 0016324 // apical plasma membrane // inferred from electronic annotation	---	---	---	uc003bfy.1 // span:213-235 // numtm:1 // NP_008884.1 // span:213-235 // numtm:1 // AAC34888.1 // span:213-235 // numtm:1 // CAG30494.1 // span:213-235 // numtm:1 // ENSP00000216211 // span:213-235 // numtm:1 // ENSP00000379391 // span:92-114 // numtm:1
A_23_P123578	BAT2L	HLA-B associated transcript 2-like	chr9q34.13	0	0	84726	Hs.495349	B4E0S7 // B4E3S7 // Q5H9R5 // Q5JSZ5 // Q5JSZ9 // Q5JT00 // Q68CR0 // Q9BU09 // Q9BU62	NM_013318	---	---	---	---	---	---
A_23_P166713	NA	NA	NA	NA	NA	NA	NA	NA	NA	NA	NA	NA	NA	NA	NA
A_23_P206810	HSD3B7	hydroxy-delta-5-steroid dehydrogenase, 3 beta- and steroid delta-isomerase 7	chr16p12-p11.2	0	0	80270	Hs.709632	Q96M28 // Q9H2F3	NM_001142777 // NM_001142778 // NM_025193	0006694 // steroid biosynthetic process // inferred from electronic annotation // 0006699 // bile acid biosynthetic process // traceable author statement // 0006700 // C21-steroid hormone biosynthetic process // inferred from electronic annotation // 0008152 // metabolic process // inferred from electronic annotation // 0055114 // oxidation reduction // inferred from electronic annotation	0005783 // endoplasmic reticulum // inferred from electronic annotation // 0016020 // membrane // inferred from electronic annotation // 0016021 // integral to membrane // inferred from electronic annotation	0003824 // catalytic activity // inferred from electronic annotation // 0003854 // 3-beta-hydroxy-delta5-steroid dehydrogenase activity // non-traceable author statement // 0003854 // 3-beta-hydroxy-delta5-steroid dehydrogenase activity // inferred from electronic annotation // 0005488 // binding // inferred from electronic annotation // 0016491 // oxidoreductase activity // inferred from electro…	---	NULL // NULL // 0.0050	uc002eaf.1 // span:283-305,312-334 // numtm:2 // uc002eah.1 // span:283-305,312-334 // numtm:2 // NP_079469.2 // span:283-305,312-334 // numtm:2 // AAH04929.1 // span:283-305,312-334 // numtm:2 // ENSP00000297679 // span:283-305,312-334 // numtm:2 // ENSP00000370662 // span:283-305,312-334 // numtm:2
A_23_P259751	NA	NA	NA	NA	NA	NA	NA	NA	NA	NA	NA	NA	NA	NA	NA
A_23_P39356	FFAR1	free fatty acid receptor 1	chr19q13.1	0	0	2864	Hs.248127	A5Z1T7 // O14842 // Q0IJ71	NM_005303	0007165 // signal transduction // inferred from electronic annotation // 0007186 // G-protein coupled receptor protein signaling pathway // traceable author statement // 0007186 // G-protein coupled receptor protein signaling pathway // inferred from electronic annotation // 0030073 // insulin secretion // inferred from electronic annotation // 0042593 // glucose homeostasis // inferred from elec…	0005886 // plasma membrane // inferred from electronic annotation // 0005887 // integral to plasma membrane // traceable author statement // 0016020 // membrane // inferred from electronic annotation // 0016021 // integral to membrane // inferred from electronic annotation	0004871 // signal transducer activity // inferred from electronic annotation // 0004872 // receptor activity // inferred from electronic annotation // 0004930 // G-protein coupled receptor activity // traceable author statement // 0004930 // G-protein coupled receptor activity // inferred from electronic annotation // 0005504 // fatty acid binding // inferred from electronic annotation // 0008289…	---	---	uc002nzc.1 // span:5-27,40-59,79-101,122-144,188-210,223-245,260-282 // numtm:7 // NP_005294.1 // span:5-27,40-59,79-101,122-144,188-210,223-245,260-282 // numtm:7 // AAI20945.1 // span:5-27,40-59,79-101,122-144,188-210,223-245,260-282 // numtm:7 // ABQ96386.1 // span:5-27,40-59,79-101,122-144,188-210,223-245,260-282 // numtm:7 // GENSCAN00000008242 // span:5-27,40-59,79-101,122-144,188-210,223-2…
p-value=	2.21676e-09
Entrez.ID	Position	Location	Probe.Set.ID	dbSNP.RS.ID	Chromosome	Physical.Position	Allele.A	Allele.B	Gene.Symbol	Gene.Title	Chromosomal.Location	URL.Pubmed	URL.Ensembl	UniGene.ID	SwissProt	RefSeq.Transcript.ID	Gene.Ontology.Biological.Process	Gene.Ontology.Cellular.Component	Gene.Ontology.Molecular.Function	Pathway	InterPro	Trans.Membrane	ks.p.value	min.p.value
6586	intron	0	SNP_A-1741336	rs6887076	5	168400513	C	T	SLIT3	slit homolog 3 (Drosophila)	chr5q35	0	0	Hs.604116	O75094	NM_003062	0007275 // multicellular organismal development // traceable author statement // 0007275 // multicellular organismal development // inferred from electronic annotation // 0007399 // nervous system development // inferred from electronic annotation // 0007411 // axon guidance // inferred from electronic annotation // 0007417 // central nervous system development // traceable author statement // 00…	0005576 // extracellular region // inferred from electronic annotation // 0005615 // extracellular space // traceable author statement // 0005615 // extracellular space // inferred from electronic annotation // 0005624 // membrane fraction // inferred from electronic annotation // 0005739 // mitochondrion // inferred from electronic annotation	0005198 // structural molecule activity // non-traceable author statement // 0005509 // calcium ion binding // non-traceable author statement // 0005509 // calcium ion binding // inferred from electronic annotation // 0005515 // protein binding // traceable author statement // 0005515 // protein binding // inferred from electronic annotation	---	---	---	0.136597	0.00112725
Cluster Genes	Gene Symbol	Gene Title	Chromosomal Location	URL Pubmed	URL Ensembl	Entrez	UniGene ID	SwissProt	RefSeq Transcript ID	Gene Ontology Biological Process	Gene Ontology Cellular Component	Gene Ontology Molecular Function	Pathway	InterPro	Trans Membrane
A_23_P17998	HES1	hairy and enhancer of split 1, (Drosophila)	chr3q28-q29	0	0	3280	Hs.250666	B4DU36 // Q14469 // Q8IXV0 // Q9BS99	NM_005524	0000122 // negative regulation of transcription from RNA polymerase II promoter // inferred from electronic annotation // 0001701 // in utero embryonic development // inferred from electronic annotation // 0001889 // liver development // inferred from electronic annotation // 0006350 // transcription // inferred from electronic annotation // 0006355 // regulation of transcription, DNA-dependent /…	0005634 // nucleus // inferred from electronic annotation // 0005737 // cytoplasm // inferred from electronic annotation	0003677 // DNA binding // traceable author statement // 0003677 // DNA binding // inferred from electronic annotation // 0016564 // transcription repressor activity // inferred from electronic annotation // 0030528 // transcription regulator activity // inferred from electronic annotation	---	---	---
A_23_P202420	HKDC1	hexokinase domain containing 1	chr10q22.1	0	0	80201	Hs.522988	A8K4Q9 // B3KT70 // B4E0J9 // B5MDN9 // Q2TB90	NM_025130	0005975 // carbohydrate metabolic process // inferred from electronic annotation // 0006096 // glycolysis // inferred from electronic annotation	0005634 // nucleus // inferred from direct assay // 0005730 // nucleolus // inferred from direct assay // 0005739 // mitochondrion // inferred from direct assay	0000166 // nucleotide binding // inferred from electronic annotation // 0004396 // hexokinase activity // inferred from electronic annotation // 0005524 // ATP binding // inferred from electronic annotation // 0016301 // kinase activity // inferred from electronic annotation // 0016740 // transferase activity // inferred from electronic annotation // 0016773 // phosphotransferase activity, alcoho…	---	---	ENSP00000378522 // span:704-726 // numtm:1
A_23_P211260	RIPK4	receptor-interacting serine-threonine kinase 4	chr21q22.3	0	0	54101	Hs.517310	B7Z427 // B7Z7X0 // B7ZAU7 // P57078 // Q2TB16 // Q96T11 // Q9H281 // Q9H4D1 // Q9NTA1	NM_020639	0006468 // protein amino acid phosphorylation // inferred from electronic annotation // 0006468 // protein amino acid phosphorylation // inferred from direct assay	0005737 // cytoplasm // inferred from electronic annotation // 0016020 // membrane // inferred from electronic annotation // 0019898 // extrinsic to membrane // inferred from electronic annotation	0000166 // nucleotide binding // inferred from electronic annotation // 0004672 // protein kinase activity // inferred from electronic annotation // 0004674 // protein serine/threonine kinase activity // inferred from electronic annotation // 0004674 // protein serine/threonine kinase activity // inferred from direct assay // 0004713 // protein tyrosine kinase activity // inferred from electronic…	---	---	---
A_23_P45011	PPP1R14C	protein phosphatase 1, regulatory (inhibitor) subunit 14C	chr6q24.3-q25.3	0	0	81706	Hs.486798	Q8TAE6	NM_030949	0042325 // regulation of phosphorylation // inferred from electronic annotation	0005737 // cytoplasm // inferred from electronic annotation // 0016020 // membrane // inferred from electronic annotation // 0019898 // extrinsic to membrane // inferred from electronic annotation	0004864 // phosphoprotein phosphatase inhibitor activity // inferred from electronic annotation // 0004865 // protein serine/threonine phosphatase inhibitor activity // inferred from electronic annotation // 0005515 // protein binding // inferred from electronic annotation	---	---	---
p-value=	2.40525e-09
Entrez.ID	Position	Location	Probe.Set.ID	dbSNP.RS.ID	Chromosome	Physical.Position	Allele.A	Allele.B	Gene.Symbol	Gene.Title	Chromosomal.Location	URL.Pubmed	URL.Ensembl	UniGene.ID	SwissProt	RefSeq.Transcript.ID	Gene.Ontology.Biological.Process	Gene.Ontology.Cellular.Component	Gene.Ontology.Molecular.Function	Pathway	InterPro	Trans.Membrane	ks.p.value	min.p.value
3084	upstream	254700	SNP_A-1739859	rs1074591	8	31362109	C	T	NRG1	neuregulin 1	chr8p12	0	0	Hs.453951	A5YAK6 // A5YAK7 // A5YAK8 // A6MW54 // A6MW55 // A6MW56 // A8K1L2 // B0FWZ3 // B0FYA7 // B0FYA8 // B0FYA9 // B5BU95 // B7Z168 // B7Z1D7 // B7Z1E3 // B7Z4Z3 // B9EK51 // Q02297 // Q53F54 // Q6ICV5 // Q6PK61 // Q7RTV8 // Q7RTW3 // Q7RTW4 // Q7RTW5 // Q86WJ0 // Q96IB3	NM_001159995 // NM_001159996 // NM_001159999 // NM_001160001 // NM_001160002 // NM_001160004 // NM_001160005 // NM_001160007 // NM_001160008 // NM_004495 // NM_013956 // NM_013957 // NM_013958 // NM_013959 // NM_013960 // NM_013961 // NM_013962 // NM_013964	0000165 // MAPKKK cascade // inferred from electronic annotation // 0000902 // cell morphogenesis // inferred from electronic annotation // 0007154 // cell communication // traceable author statement // 0007219 // Notch signaling pathway // inferred from sequence or structural similarity // 0007399 // nervous system development // traceable author statement // 0007416 // synaptogenesis // inferre…	0005576 // extracellular region // non-traceable author statement // 0005576 // extracellular region // inferred from electronic annotation // 0005634 // nucleus // inferred from electronic annotation // 0005737 // cytoplasm // inferred from electronic annotation // 0005886 // plasma membrane // inferred from electronic annotation // 0005887 // integral to plasma membrane // inferred from electro…	0003712 // transcription cofactor activity // inferred from direct assay // 0005102 // receptor binding // inferred from electronic annotation // 0005176 // ErbB-2 class receptor binding // inferred from electronic annotation // 0008083 // growth factor activity // non-traceable author statement // 0008083 // growth factor activity // inferred from electronic annotation // 0030297 // transmembran…	---	IPR013106 // Immunoglobulin V-set // 0.0068 // IPR013106 // Immunoglobulin V-set // 0.0068 // IPR013106 // Immunoglobulin V-set // 0.0068 // IPR013106 // Immunoglobulin V-set // 0.0042 // IPR013106 // Immunoglobulin V-set // 0.0042	uc003xiy.1 // span:76-98 // numtm:1 // NP_039253.1 // span:76-98 // numtm:1 // AAC51756.1 // span:341-363 // numtm:1 // AAH07675.1 // span:76-98 // numtm:1 // AAH64587.1 // span:76-98 // numtm:1 // AAH73871.1 // span:76-98 // numtm:1 // AAC41764.1 // span:76-98 // numtm:1 // ENSP00000287838 // span:76-98 // numtm:1	0.496359	0.00118013
7486	downstream	211291	SNP_A-1739859	rs1074591	8	31362109	C	T	WRN	Werner syndrome, RecQ helicase-like	chr8p12-p11.2	0	0	Hs.632050	Q14191 // Q59F09	NM_000553	0000723 // telomere maintenance // inferred from mutant phenotype // 0000723 // telomere maintenance // inferred from electronic annotation // 0000731 // DNA synthesis during DNA repair // inferred from direct assay // 0001302 // replicative cell aging // inferred from electronic annotation // 0006139 // nucleobase, nucleoside, nucleotide and nucleic acid metabolic process // inferred from electr…	0005622 // intracellular // inferred from electronic annotation // 0005634 // nucleus // inferred from electronic annotation // 0005654 // nucleoplasm // inferred from direct assay // 0005654 // nucleoplasm // inferred from electronic annotation // 0005730 // nucleolus // inferred from direct assay // 0005730 // nucleolus // inferred from electronic annotation // 0005813 // centrosome // inferred…	0000166 // nucleotide binding // inferred from electronic annotation // 0000403 // Y-form DNA binding // inferred from direct assay // 0000405 // bubble DNA binding // inferred from direct assay // 0003676 // nucleic acid binding // inferred from electronic annotation // 0003677 // DNA binding // inferred from direct assay // 0003677 // DNA binding // inferred from electronic annotation // 000367…	---	---	---	0.496359	0.00118013
Cluster Genes	Gene Symbol	Gene Title	Chromosomal Location	URL Pubmed	URL Ensembl	Entrez	UniGene ID	SwissProt	RefSeq Transcript ID	Gene Ontology Biological Process	Gene Ontology Cellular Component	Gene Ontology Molecular Function	Pathway	InterPro	Trans Membrane
A_23_P101007	NOTUM	notum pectinacetylesterase homolog (Drosophila)	chr17q25.3	0	0	147111	Hs.106137	Q6P988	NM_178493	---	0005576 // extracellular region // inferred from electronic annotation	0016787 // hydrolase activity // inferred from electronic annotation	---	IPR004963 // Pectinacetylesterase // 2.0E-9 // IPR004963 // Pectinacetylesterase // 2.0E-9 // IPR004963 // Pectinacetylesterase // 9.0E-9	---
A_23_P107465	KRT31	keratin 31	chr17q12-q21	0	0	3881	Hs.41696	Q15323 // Q16275	NM_002277	0008544 // epidermis development // traceable author statement	0005882 // intermediate filament // traceable author statement // 0005882 // intermediate filament // inferred from electronic annotation	0005198 // structural molecule activity // inferred from electronic annotation // 0005200 // structural constituent of cytoskeleton // traceable author statement // 0005515 // protein binding // inferred from physical interaction	---	---	---
A_23_P109811	SYN2	synapsin II	chr3p25	0	0	6854	Hs.445503	B3KRB3 // B3KSV8 // B4DI62 // Q59GM1 // Q86VA8 // Q92777	NM_003178 // NM_133625	0007268 // synaptic transmission // traceable author statement // 0007269 // neurotransmitter secretion // inferred from electronic annotation	0008021 // synaptic vesicle // inferred from electronic annotation // 0030054 // cell junction // inferred from electronic annotation // 0030672 // synaptic vesicle membrane // inferred from electronic annotation // 0045202 // synapse // inferred from electronic annotation	0003824 // catalytic activity // inferred from electronic annotation // 0005515 // protein binding // inferred from electronic annotation // 0005524 // ATP binding // inferred from electronic annotation	---	---	---
A_23_P119916	WNT6	wingless-type MMTV integration site family, member 6	chr2q35	0	0	7475	Hs.29764	Q53S45 // Q8N2E5 // Q9Y6F9	NM_006522	0007223 // Wnt receptor signaling pathway, calcium modulating pathway // inferred from electronic annotation // 0007267 // cell-cell signaling // non-traceable author statement // 0007275 // multicellular organismal development // non-traceable author statement // 0007275 // multicellular organismal development // inferred from electronic annotation // 0016055 // Wnt receptor signaling pathway //…	0005576 // extracellular region // non-traceable author statement // 0005576 // extracellular region // inferred from electronic annotation // 0005578 // proteinaceous extracellular matrix // inferred from electronic annotation	0004871 // signal transducer activity // inferred from electronic annotation // 0005201 // extracellular matrix structural constituent // non-traceable author statement // 0005515 // protein binding // inferred from electronic annotation	Wnt_signaling // GenMAPP	---	uc002vjc.1 // span:7-29 // numtm:1 // NP_006513.1 // span:7-29 // numtm:1 // BAB55603.1 // span:7-29 // numtm:1 // AAG38661.1 // span:7-29 // numtm:1 // AAH04329.1 // span:7-29 // numtm:1 // ENSP00000233948 // span:7-29 // numtm:1
A_23_P148014	AXIN2	axin 2	chr17q23-q24	0	0	8313	Hs.156527	B7ZKL5 // Q5H9R8 // Q9BRF5 // Q9Y2T1	NM_004655	0001756 // somitogenesis // inferred from electronic annotation // 0001957 // intramembranous ossification // inferred from electronic annotation // 0007165 // signal transduction // traceable author statement // 0007275 // multicellular organismal development // inferred from electronic annotation // 0008219 // cell death // inferred from electronic annotation // 0008285 // negative regulation o…	0005622 // intracellular // inferred from electronic annotation // 0005634 // nucleus // inferred from direct assay // 0005737 // cytoplasm // inferred from electronic annotation	0004871 // signal transducer activity // inferred from electronic annotation // 0005515 // protein binding // inferred from electronic annotation // 0008013 // beta-catenin binding // inferred from electronic annotation // 0019901 // protein kinase binding // inferred from electronic annotation	---	---	---
A_23_P159395	AXIN2	axin 2	chr17q23-q24	0	0	8313	Hs.156527	B7ZKL5 // Q5H9R8 // Q9BRF5 // Q9Y2T1	NM_004655	0001756 // somitogenesis // inferred from electronic annotation // 0001957 // intramembranous ossification // inferred from electronic annotation // 0007165 // signal transduction // traceable author statement // 0007275 // multicellular organismal development // inferred from electronic annotation // 0008219 // cell death // inferred from electronic annotation // 0008285 // negative regulation o…	0005622 // intracellular // inferred from electronic annotation // 0005634 // nucleus // inferred from direct assay // 0005737 // cytoplasm // inferred from electronic annotation	0004871 // signal transducer activity // inferred from electronic annotation // 0005515 // protein binding // inferred from electronic annotation // 0008013 // beta-catenin binding // inferred from electronic annotation // 0019901 // protein kinase binding // inferred from electronic annotation	---	---	---
A_23_P45838	NA	NA	NA	NA	NA	NA	NA	NA	NA	NA	NA	NA	NA	NA	NA
A_23_P8083	LY6G6C	lymphocyte antigen 6 complex, locus G6C	chr6p21.33	0	#N/A	80740	Hs.241586	O95867 // Q5SRS8	NM_025261	---	0005886 // plasma membrane // inferred from electronic annotation // 0016020 // membrane // inferred from electronic annotation // 0031225 // anchored to membrane // inferred from electronic annotation	---	---	---	---
p-value=	2.4964e-09
Entrez.ID	Position	Location	Probe.Set.ID	dbSNP.RS.ID	Chromosome	Physical.Position	Allele.A	Allele.B	Gene.Symbol	Gene.Title	Chromosomal.Location	URL.Pubmed	URL.Ensembl	UniGene.ID	SwissProt	RefSeq.Transcript.ID	Gene.Ontology.Biological.Process	Gene.Ontology.Cellular.Component	Gene.Ontology.Molecular.Function	Pathway	InterPro	Trans.Membrane	ks.p.value	min.p.value
79663	intron	0	SNP_A-1711330	rs10511414	3	123959472	A	G	HSPBAP1	HSPB (heat shock 27kDa) associated protein 1	chr3q21.1	0	0	Hs.29169	A8K045 // Q96EW2 // Q9H641	NM_024610	0006950 // response to stress // inferred from electronic annotation	0005737 // cytoplasm // inferred from electronic annotation	---	---	IPR013129 // Transcription factor jumonji // 0.0061	---	0.92327	0.00118013
Cluster Genes	Gene Symbol	Gene Title	Chromosomal Location	URL Pubmed	URL Ensembl	Entrez	UniGene ID	SwissProt	RefSeq Transcript ID	Gene Ontology Biological Process	Gene Ontology Cellular Component	Gene Ontology Molecular Function	Pathway	InterPro	Trans Membrane
A_23_P108657	WDSUB1	WD repeat, sterile alpha motif and U-box domain containing 1	chr2q24.2	0	0	151525	Hs.20848	B8ZZF2 // Q8N9V3	NM_001128212 // NM_001128213 // NM_152528	0016567 // protein ubiquitination // inferred from electronic annotation	0000151 // ubiquitin ligase complex // inferred from electronic annotation	0004842 // ubiquitin-protein ligase activity // inferred from electronic annotation	---	IPR003118 // Sterile alpha motif/pointed // 0.0040 // IPR003118 // Sterile alpha motif/pointed // 0.0032 // IPR003118 // Sterile alpha motif/pointed // 0.011 // IPR003118 // Sterile alpha motif/pointed // 9.8E-4	---
A_23_P116922	GALNT4	UDP-N-acetyl-alpha-D-galactosamine:polypeptide N-acetylgalactosaminyltransferase 4 (GalNAc-T4)	chr12q21.3-q22	0	0	8693	Hs.713979	B2R775 // Q8N4A0	NM_003774	0005975 // carbohydrate metabolic process // non-traceable author statement	0005794 // Golgi apparatus // traceable author statement // 0005794 // Golgi apparatus // inferred from electronic annotation // 0005794 // Golgi apparatus // inferred from direct assay // 0016020 // membrane // inferred from electronic annotation // 0016021 // integral to membrane // inferred from electronic annotation // 0048471 // perinuclear region of cytoplasm // inferred from direct assay	0004653 // polypeptide N-acetylgalactosaminyltransferase activity // traceable author statement // 0004653 // polypeptide N-acetylgalactosaminyltransferase activity // inferred from electronic annotation // 0005509 // calcium ion binding // inferred from electronic annotation // 0005529 // sugar binding // inferred from electronic annotation // 0016740 // transferase activity // inferred from ele…	---	---	uc001tbd.1 // span:13-35 // numtm:1 // NP_003765.2 // span:13-35 // numtm:1 // AAH36390.1 // span:13-35 // numtm:1
A_23_P128967	ALDH6A1	aldehyde dehydrogenase 6 family, member A1	chr14q24.3	0	0	4329	Hs.293970	B2R609 // B4DFS8 // O43573 // Q02252 // Q53FN8 // Q53H94	NM_005589	0006210 // thymine catabolic process // inferred from electronic annotation // 0006573 // valine metabolic process // inferred from sequence or structural similarity // 0006573 // valine metabolic process // inferred from electronic annotation // 0006574 // valine catabolic process // inferred from electronic annotation // 0008152 // metabolic process // inferred from electronic annotation // 001…	0005739 // mitochondrion // non-traceable author statement // 0005739 // mitochondrion // inferred from electronic annotation	0000062 // acyl-CoA binding // inferred from sequence or structural similarity // 0004491 // methylmalonate-semialdehyde dehydrogenase (acylating) activity // inferred from sequence or structural similarity // 0004491 // methylmalonate-semialdehyde dehydrogenase (acylating) activity // inferred from electronic annotation // 0016491 // oxidoreductase activity // inferred from electronic annotation…	---	---	---
A_23_P216448	NFIB	nuclear factor I/B	chr9p24.1	0	0	4781	Hs.644095	B4DS74 // O00712 // Q5VW26 // Q5VW27 // Q5VW28 // Q5VW29 // Q5VW30 // Q5VW31 // Q5W0Y9 // Q63HM5 // Q6ZNF9	NM_005596	0006260 // DNA replication // inferred from electronic annotation // 0006350 // transcription // inferred from electronic annotation // 0006355 // regulation of transcription, DNA-dependent // inferred from electronic annotation // 0008285 // negative regulation of cell proliferation // inferred from electronic annotation // 0030324 // lung development // inferred from electronic annotation // 00…	0005622 // intracellular // inferred from electronic annotation // 0005634 // nucleus // traceable author statement // 0005634 // nucleus // inferred from electronic annotation // 0005634 // nucleus // inferred from direct assay // 0005730 // nucleolus // inferred from direct assay	0003677 // DNA binding // inferred from electronic annotation // 0003690 // double-stranded DNA binding // inferred from electronic annotation // 0003700 // transcription factor activity // traceable author statement // 0003700 // transcription factor activity // inferred from electronic annotation // 0016563 // transcription activator activity // inferred from electronic annotation	---	---	---
A_23_P43649	PIP5K1B	phosphatidylinositol-4-phosphate 5-kinase, type I, beta	chr9q13	0	0	8395	Hs.534371	A6NM52 // A8K9L9 // B4DIG7 // O14986 // Q7KYT4 // Q7KYT6	NM_003558	0016310 // phosphorylation // non-traceable author statement // 0046488 // phosphatidylinositol metabolic process // inferred from electronic annotation	0012505 // endomembrane system // inferred from electronic annotation // 0016020 // membrane // inferred from electronic annotation	0000166 // nucleotide binding // inferred from electronic annotation // 0005515 // protein binding // inferred from physical interaction // 0005515 // protein binding // inferred from electronic annotation // 0005524 // ATP binding // inferred from electronic annotation // 0016301 // kinase activity // inferred from electronic annotation // 0016307 // phosphatidylinositol phosphate kinase activit…	---	---	---
A_23_P59718	SRI	sorcin	chr7q21.1	0	0	6717	Hs.489040	A8MTH6 // B4DHQ6 // B4DKK2 // P30626 // Q75MZ6	NM_003130 // NM_198901	0001508 // regulation of action potential // traceable author statement // 0006810 // transport // traceable author statement // 0006816 // calcium ion transport // inferred from electronic annotation // 0006880 // intracellular sequestering of iron ion // traceable author statement // 0006942 // regulation of striated muscle contraction // traceable author statement // 0007165 // signal transduc…	0005622 // intracellular // inferred from electronic annotation // 0005737 // cytoplasm // traceable author statement // 0005737 // cytoplasm // inferred from electronic annotation // 0005886 // plasma membrane // inferred from electronic annotation // 0030018 // Z disc // inferred from electronic annotation // 0031982 // vesicle // inferred from electronic annotation	0005102 // receptor binding // traceable author statement // 0005246 // calcium channel regulator activity // traceable author statement // 0005509 // calcium ion binding // inferred from electronic annotation // 0005515 // protein binding // inferred from electronic annotation	---	IPR002048 // Calcium-binding EF-hand // 0.0088	---
A_23_P86446	C10orf118	chromosome 10 open reading frame 118	chr10q25.3	0	0	55088	Hs.159066	A0PJB6 // B3KQ62 // Q3B7W4 // Q3ZB81 // Q496Y1 // Q7Z3E2 // Q8WW61	NM_018017	---	---	---	---	---	---
p-value=	2.53319e-09
Entrez.ID	Position	Location	Probe.Set.ID	dbSNP.RS.ID	Chromosome	Physical.Position	Allele.A	Allele.B	Gene.Symbol	Gene.Title	Chromosomal.Location	URL.Pubmed	URL.Ensembl	UniGene.ID	SwissProt	RefSeq.Transcript.ID	Gene.Ontology.Biological.Process	Gene.Ontology.Cellular.Component	Gene.Ontology.Molecular.Function	Pathway	InterPro	Trans.Membrane	ks.p.value	min.p.value
1947	downstream	159817	SNP_A-1700470	rs1397475	X	68138546	C	T	EFNB1	ephrin-B1	chrXq12	0	0	Hs.144700	P98172	NM_004429	0001755 // neural crest cell migration // inferred from electronic annotation // 0007155 // cell adhesion // traceable author statement // 0007267 // cell-cell signaling // traceable author statement // 0007275 // multicellular organismal development // inferred from electronic annotation // 0007399 // nervous system development // inferred from electronic annotation // 0007411 // axon guidance /…	0005625 // soluble fraction // traceable author statement // 0005887 // integral to plasma membrane // traceable author statement // 0016020 // membrane // inferred from electronic annotation // 0016021 // integral to membrane // inferred from electronic annotation // 0045121 // membrane raft // inferred from electronic annotation // 0045202 // synapse // inferred from sequence or structural simi…	0005515 // protein binding // inferred from physical interaction // 0005515 // protein binding // inferred from sequence or structural similarity // 0005515 // protein binding // inferred from electronic annotation // 0046875 // ephrin receptor binding // traceable author statement // 0046875 // ephrin receptor binding // inferred from electronic annotation	---	---	AAB41127.1 // span:241-263 // numtm:1	0.195358	0.00118013
64219	downstream	158876	SNP_A-1700470	rs1397475	X	68138546	C	T	PJA1	praja ring finger 1	chrXq13.1	0	0	Hs.522679	A2A322 // A4FUA0 // A8K3C8 // B3KU76 // B4DDN5 // B4DGK0 // Q5JUT8 // Q8NG27	NM_001032396 // NM_022368 // NM_145119	0019941 // modification-dependent protein catabolic process // inferred from electronic annotation // 0030163 // protein catabolic process // inferred from electronic annotation	0005737 // cytoplasm // inferred from electronic annotation	0004842 // ubiquitin-protein ligase activity // inferred from electronic annotation // 0005515 // protein binding // inferred from electronic annotation // 0008270 // zinc ion binding // inferred from electronic annotation // 0016874 // ligase activity // inferred from electronic annotation // 0046872 // metal ion binding // inferred from electronic annotation	---	---	---	0.195358	0.00118013
Cluster Genes	Gene Symbol	Gene Title	Chromosomal Location	URL Pubmed	URL Ensembl	Entrez	UniGene ID	SwissProt	RefSeq Transcript ID	Gene Ontology Biological Process	Gene Ontology Cellular Component	Gene Ontology Molecular Function	Pathway	InterPro	Trans Membrane
A_23_P141346	MPP3	membrane protein, palmitoylated 3 (MAGUK p55 subfamily member 3)	chr17q21.31	0	0	4356	Hs.396566	B2R7N0 // B4DS20 // Q13368 // Q59G77	NM_001932 // NR_003562	0007165 // signal transduction // traceable author statement	0005887 // integral to plasma membrane // traceable author statement // 0009986 // cell surface // inferred from direct assay	0004385 // guanylate kinase activity // traceable author statement // 0005515 // protein binding // inferred from electronic annotation // 0030165 // PDZ domain binding // inferred from electronic annotation	---	IPR001452 // Src homology-3 // 0.071 // IPR001452 // Src homology-3 // 0.071	---
A_23_P57248	C20orf173	chromosome 20 open reading frame 173	chr20q11.22	0	0	140873	Hs.158680	Q96LM9	NM_001145350 // NR_026933	---	---	---	---	---	ENSP00000403566 // span:7-24 // numtm:1
A_23_P74852	LOC100289848 // PIGC	similar to phosphatidylinositol glycan, class C // phosphatidylinositol glycan anchor biosynthesis, class C	chr1q23-q25	0	0	5279	Hs.188456	Q92535	NM_002642 // NM_153747 // XR_079282	0006506 // GPI anchor biosynthetic process // inferred from electronic annotation // 0006506 // GPI anchor biosynthetic process // traceable author statement // 0016254 // preassembly of GPI anchor in ER membrane // not recorded	0005783 // endoplasmic reticulum // inferred from electronic annotation // 0005789 // endoplasmic reticulum membrane // traceable author statement // 0016020 // membrane // inferred from electronic annotation // 0016021 // integral to membrane // inferred from electronic annotation	0003824 // catalytic activity // traceable author statement // 0016740 // transferase activity // inferred from electronic annotation // 0016757 // transferase activity, transferring glycosyl groups // inferred from electronic annotation // 0017176 // phosphatidylinositol N-acetylglucosaminyltransferase activity // inferred from electronic annotation	---	---	uc001gil.1 // span:51-73,78-100,120-137,147-164,171-193,197-214,227-244,248-270 // numtm:8 // uc001gim.1 // span:51-73,78-100,120-137,147-164,171-193,197-214,227-244,248-270 // numtm:8 // uc001gin.1 // span:51-73,78-100,120-137,147-164,171-193,197-214,227-244,248-270 // numtm:8 // uc001gio.1 // span:51-73,78-100,120-137,147-164,171-193,197-214,227-244,248-270 // numtm:8 // NP_002633.1 // span:51-…
A_23_P80626	PRRT3	proline-rich transmembrane protein 3	chr3p25.3	0	0	285368	Hs.598147	B4DK01 // Q5FWE3	NM_207351	---	0016020 // membrane // inferred from electronic annotation // 0016021 // integral to membrane // inferred from electronic annotation	---	---	---	uc003bul.1 // span:5-27,473-495,502-521,543-565,572-594,598-620,640-662 // numtm:7 // NP_997234.3 // span:5-27,473-495,502-521,543-565,572-594,598-620,640-662 // numtm:7 // BAG59013.1 // span:5-27 // numtm:1 // AAH40508.1 // span:89-111,115-132,153-175,190-212,219-241,256-278,291-313 // numtm:7 // ENSP00000404734 // span:5-27 // numtm:1 // ENSP00000388896 // span:5-27 // numtm:1 // ENSP0000039251…
p-value=	2.56504e-09
Entrez.ID	Position	Location	Probe.Set.ID	dbSNP.RS.ID	Chromosome	Physical.Position	Allele.A	Allele.B	Gene.Symbol	Gene.Title	Chromosomal.Location	URL.Pubmed	URL.Ensembl	UniGene.ID	SwissProt	RefSeq.Transcript.ID	Gene.Ontology.Biological.Process	Gene.Ontology.Cellular.Component	Gene.Ontology.Molecular.Function	Pathway	InterPro	Trans.Membrane	ks.p.value	min.p.value
11199	upstream	582102	SNP_A-1747151	rs10517942	4	168668179	A	G	ANXA10	annexin A10	chr4q33	0	0	Hs.188401	Q6ITU8 // Q9UJ72	NM_007193	---	0005739 // mitochondrion // inferred from electronic annotation	0005509 // calcium ion binding // traceable author statement // 0005509 // calcium ion binding // inferred from electronic annotation // 0005544 // calcium-dependent phospholipid binding // inferred from electronic annotation	---	---	---	0.355906	0.00118013
50859	upstream	275863	SNP_A-1747151	rs10517942	4	168668179	A	G	SPOCK3	sparc/osteonectin, cwcv and kazal-like domains proteoglycan (testican) 3	chr4q32.3	0	0	Hs.481133	B3KR67 // B4DFW5 // B4DG04 // B4DGK5 // B4DHB4 // B4DHV3 // B4DI46 // B4DI52 // B4DJY3 // Q4W5E2 // Q4W5S3 // Q9BQ16	NM_001040159 // NM_016950	0007165 // signal transduction // inferred from electronic annotation // 0019800 // peptide cross-linking via chondroitin 4-sulfate glycosaminoglycan // inferred from electronic annotation	0005576 // extracellular region // inferred from electronic annotation // 0005578 // proteinaceous extracellular matrix // inferred from electronic annotation	0004857 // enzyme inhibitor activity // inferred from electronic annotation // 0005509 // calcium ion binding // inferred from electronic annotation // 0005539 // glycosaminoglycan binding // inferred from electronic annotation // 0008191 // metalloendopeptidase inhibitor activity // inferred from electronic annotation	---	---	uc003iri.1 // span:7-29 // numtm:1 // uc003irj.1 // span:7-29 // numtm:1 // NP_058646.2 // span:7-29 // numtm:1 // NP_001035249.1 // span:7-29 // numtm:1 // AAH13983.1 // span:7-29 // numtm:1 // ENSP00000349677 // span:7-29 // numtm:1 // ENSP00000350153 // span:7-29 // numtm:1	0.355906	0.00118013
Cluster Genes	Gene Symbol	Gene Title	Chromosomal Location	URL Pubmed	URL Ensembl	Entrez	UniGene ID	SwissProt	RefSeq Transcript ID	Gene Ontology Biological Process	Gene Ontology Cellular Component	Gene Ontology Molecular Function	Pathway	InterPro	Trans Membrane
A_23_P10656	NA	NA	NA	NA	NA	NA	NA	NA	NA	NA	NA	NA	NA	NA	NA
A_23_P140475	NOX5	NADPH oxidase, EF-hand calcium binding domain 5	chr15q23	0	0	79400	Hs.657932	A3QRJ0 // B2RBJ4 // Q08AN2 // Q08AN3 // Q6UW49 // Q96PH1	NM_024505	0000910 // cytokinesis // non-traceable author statement // 0006810 // transport // inferred from electronic annotation // 0006811 // ion transport // inferred from electronic annotation // 0006917 // induction of apoptosis // non-traceable author statement // 0007275 // multicellular organismal development // inferred from electronic annotation // 0008283 // cell proliferation // non-traceable a…	0001669 // acrosomal vesicle // inferred from electronic annotation // 0016020 // membrane // inferred from electronic annotation // 0016021 // integral to membrane // inferred from electronic annotation	0005216 // ion channel activity // inferred from electronic annotation // 0005506 // iron ion binding // inferred from electronic annotation // 0005509 // calcium ion binding // inferred from electronic annotation // 0009055 // electron carrier activity // inferred from electronic annotation // 0015252 // hydrogen ion channel activity // inferred from direct assay // 0015252 // hydrogen ion chann…	---	IPR001433 // Oxidoreductase FAD/NAD(P)-binding // 9.8E-4 // IPR001433 // Oxidoreductase FAD/NAD(P)-binding // 9.8E-4	AAG33638.1 // span:39-57,67-89,118-140,160-182,195-217,222-241,383-405 // numtm:7 // BAB84897.1 // span:148-166,176-198,227-249,269-291,304-326,331-350,492-514 // numtm:7
A_23_P142986	NA	NA	NA	NA	NA	NA	NA	NA	NA	NA	NA	NA	NA	NA	NA
A_23_P146898	FAM19A1	family with sequence similarity 19 (chemokine (C-C motif)-like), member A1	chr3p14.1	0	0	407738	Hs.655061	Q7Z5A9	NM_213609	---	0005576 // extracellular region // inferred from electronic annotation // 0005783 // endoplasmic reticulum // inferred from direct assay	---	---	---	uc003dnd.1 // span:5-27 // numtm:1 // uc003dne.1 // span:5-27 // numtm:1 // uc003dng.1 // span:5-27 // numtm:1 // CAD28501.1 // span:5-27 // numtm:1 // NP_998774.2 // span:5-27 // numtm:1 // AAH25746.1 // span:5-27 // numtm:1
A_23_P168288	IL22RA2	interleukin 22 receptor, alpha 2	chr6q25.1	0	0	116379	Hs.126891	A8MTV6 // Q08AH7 // Q969J5	NM_052962 // NM_181309 // NM_181310	0042516 // regulation of tyrosine phosphorylation of Stat3 protein // inferred from sequence or structural similarity // 0042516 // regulation of tyrosine phosphorylation of Stat3 protein // inferred from electronic annotation	0005576 // extracellular region // inferred from electronic annotation // 0005615 // extracellular space // non-traceable author statement // 0005829 // cytosol // inferred from electronic annotation	0004872 // receptor activity // inferred from electronic annotation // 0004896 // cytokine receptor activity // inferred from electronic annotation // 0005515 // protein binding // inferred from electronic annotation // 0042017 // interleukin-22 binding // inferred from direct assay // 0042018 // interleukin-22 receptor activity // inferred from direct assay	---	---	---
A_23_P203630	NA	NA	NA	NA	NA	NA	NA	NA	NA	NA	NA	NA	NA	NA	NA
A_23_P48022	TAS2R8	taste receptor, type 2, member 8	chr12p13	0	0	50836	Hs.533755	Q4KN04 // Q50KU1 // Q50KU2 // Q9NYW2	NM_023918	0007165 // signal transduction // inferred from electronic annotation // 0007186 // G-protein coupled receptor protein signaling pathway // inferred from electronic annotation // 0050896 // response to stimulus // inferred from electronic annotation // 0050909 // sensory perception of taste // inferred from electronic annotation	0016020 // membrane // inferred from electronic annotation // 0016021 // integral to membrane // non-traceable author statement // 0016021 // integral to membrane // inferred from electronic annotation	0004871 // signal transducer activity // inferred from electronic annotation // 0004872 // receptor activity // inferred from electronic annotation // 0004930 // G-protein coupled receptor activity // inferred from electronic annotation // 0008527 // taste receptor activity // traceable author statement	---	---	uc001qyw.1 // span:10-32,52-71,86-108,129-151,183-205,239-261,266-288 // numtm:7 // NP_076407.1 // span:10-32,52-71,86-108,129-151,183-205,239-261,266-288 // numtm:7 // AAH69551.1 // span:10-32,52-71,86-108,129-151,183-205,239-261,266-288 // numtm:7 // AAH96701.1 // span:10-32,52-71,86-108,129-151,183-205,239-261,266-288 // numtm:7 // AAH96735.1 // span:10-32,52-71,86-108,129-151,183-205,239-261,…
A_23_P49167	AGRP	agouti related protein homolog (mouse)	chr16q22	0	0	181	Hs.104633	O00253	NM_001138 // NM_007316	0007218 // neuropeptide signaling pathway // traceable author statement // 0007218 // neuropeptide signaling pathway // inferred from electronic annotation // 0007631 // feeding behavior // traceable author statement // 0008343 // adult feeding behavior // inferred from electronic annotation // 0009755 // hormone-mediated signaling // inferred from electronic annotation // 0042755 // eating behav…	0005576 // extracellular region // inferred from electronic annotation	0005102 // receptor binding // traceable author statement // 0005184 // neuropeptide hormone activity // traceable author statement // 0005184 // neuropeptide hormone activity // inferred from electronic annotation	---	---	---
A_23_P49424	NA	NA	NA	NA	NA	NA	NA	NA	NA	NA	NA	NA	NA	NA	NA
A_23_P55196	CNTD1	cyclin N-terminal domain containing 1	chr17q21.31	0	0	124817	Hs.12272	B2R6N7 // B4DS82 // B4DXR6 // Q14457 // Q53F78 // Q8N815	NM_173478	0000045 // autophagic vacuole formation // inferred from electronic annotation // 0006914 // autophagy // inferred from electronic annotation // 0006916 // anti-apoptosis // traceable author statement // 0006968 // cellular defense response // traceable author statement // 0008285 // negative regulation of cell proliferation // inferred from electronic annotation // 0009615 // response to virus /…	0005737 // cytoplasm // inferred from electronic annotation // 0005794 // Golgi apparatus // inferred from electronic annotation // 0005802 // trans-Golgi network // inferred from electronic annotation // 0016020 // membrane // inferred from electronic annotation // 0016023 // cytoplasmic membrane-bounded vesicle // inferred from electronic annotation // 0019898 // extrinsic to membrane // inferr…	0005515 // protein binding // inferred from electronic annotation // 0005515 // protein binding // inferred from physical interaction	---	---	---
p-value=	2.75596e-09
Entrez.ID	Position	Location	Probe.Set.ID	dbSNP.RS.ID	Chromosome	Physical.Position	Allele.A	Allele.B	Gene.Symbol	Gene.Title	Chromosomal.Location	URL.Pubmed	URL.Ensembl	UniGene.ID	SwissProt	RefSeq.Transcript.ID	Gene.Ontology.Biological.Process	Gene.Ontology.Cellular.Component	Gene.Ontology.Molecular.Function	Pathway	InterPro	Trans.Membrane	ks.p.value	min.p.value
8821	intron	0	SNP_A-1671358	rs1822363	4	143813410	C	T	INPP4B	inositol polyphosphate-4-phosphatase, type II, 105kDa	chr4q31.21	0	0	Hs.658245	B7Z4Z0 // B7Z6T2 // B7Z864 // O15327 // Q2TAI2 // Q5XLE7 // Q9BS68	NM_001101669 // NM_003866	0007165 // signal transduction // traceable author statement	---	0016316 // phosphatidylinositol-3,4-bisphosphate 4-phosphatase activity // traceable author statement // 0016316 // phosphatidylinositol-3,4-bisphosphate 4-phosphatase activity // inferred from electronic annotation // 0016787 // hydrolase activity // inferred from electronic annotation // 0034597 // phosphatidyl-inositol-4,5-bisphosphate 4-phosphatase activity // inferred from electronic annotat…	---	---	---	0.403651	0.00119821
Cluster Genes	Gene Symbol	Gene Title	Chromosomal Location	URL Pubmed	URL Ensembl	Entrez	UniGene ID	SwissProt	RefSeq Transcript ID	Gene Ontology Biological Process	Gene Ontology Cellular Component	Gene Ontology Molecular Function	Pathway	InterPro	Trans Membrane
A_23_P108614	NA	NA	NA	NA	NA	NA	NA	NA	NA	NA	NA	NA	NA	NA	NA
A_23_P250269	LOC51145	erythrocyte transmembrane protein	chr9q33.3	0	0	51145	Hs.719591	Q9UN39	XR_041655 // XR_041656 // XR_079578	---	0016021 // integral to membrane // inferred from electronic annotation	---	---	---	---
A_23_P251216	VPS13D	vacuolar protein sorting 13 homolog D (S. cerevisiae)	chr1p36.22	0	0	55187	Hs.439381	B1AJZ2 // B4DJ16 // B7Z9D3 // Q5THJ4	NM_015378 // NM_018156	0008104 // protein localization // inferred from electronic annotation	---	---	---	IPR009543 // Vacuolar protein sorting-associated protein // 3.4E-17	---
A_23_P255403	NA	NA	NA	NA	NA	NA	NA	NA	NA	NA	NA	NA	NA	NA	NA
A_23_P257176	SLC4A9	solute carrier family 4, sodium bicarbonate cotransporter, member 9	chr5q31	0	0	83697	Hs.550313	B7ZL63 // Q96Q91	NM_031467	0006810 // transport // inferred from electronic annotation // 0006811 // ion transport // inferred from electronic annotation // 0006820 // anion transport // inferred from electronic annotation	0016020 // membrane // inferred from electronic annotation // 0016021 // integral to membrane // inferred from electronic annotation // 0016323 // basolateral plasma membrane // inferred from electronic annotation // 0045177 // apical part of cell // inferred from electronic annotation	0005215 // transporter activity // inferred from electronic annotation // 0005452 // inorganic anion exchanger activity // inferred from electronic annotation // 0008509 // anion transmembrane transporter activity // inferred from electronic annotation // 0015297 // antiporter activity // inferred from electronic annotation // 0015380 // anion exchanger activity // inferred from electronic annota…	---	---	uc003lfk.1 // span:378-400,421-443,463-485,497-519,585-607,627-646,674-693,713-735,775-794,801-820,859-881 // numtm:11 // uc003lfl.1 // span:389-411,423-445,474-496,508-530,599-621,641-660,688-707,727-749,789-808,815-834,873-895 // numtm:11 // uc003lfm.1 // span:413-435,447-469,498-520,532-554,623-645,665-684,712-731,751-773,813-832,839-858,897-919 // numtm:11 // NP_113655.2 // span:389-411,423-4…
A_23_P40926	DGKG	diacylglycerol kinase, gamma 90kDa	chr3q27.2-q27.3	0	0	1608	Hs.683449	B7Z951 // P49619 // Q2M1H4 // Q2M589 // Q59GS6	NM_001080744 // NM_001080745 // NM_001346	0007165 // signal transduction // traceable author statement // 0007205 // activation of protein kinase C activity by G-protein coupled receptor protein signaling pathway // inferred from electronic annotation // 0007242 // intracellular signaling cascade // inferred from electronic annotation // 0048666 // neuron development // inferred from electronic annotation	0005737 // cytoplasm // inferred from electronic annotation // 0016020 // membrane // inferred from electronic annotation	0000166 // nucleotide binding // inferred from electronic annotation // 0004143 // diacylglycerol kinase activity // traceable author statement // 0004143 // diacylglycerol kinase activity // inferred from electronic annotation // 0005509 // calcium ion binding // inferred from electronic annotation // 0005524 // ATP binding // inferred from electronic annotation // 0008270 // zinc ion binding //…	---	---	---
A_23_P41528	FGFBP2	fibroblast growth factor binding protein 2	chr4p16	0	0	83888	Hs.98785	Q9BYJ0	NM_031950	---	0005576 // extracellular region // inferred from electronic annotation // 0005615 // extracellular space // inferred from electronic annotation	0019838 // growth factor binding // inferred from electronic annotation	---	---	---
A_23_P75630	APOA5	apolipoprotein A-V	chr11q23	0	0	116519	Hs.283923	A8K9M4 // B0YIW1 // Q6Q788	NM_052968	0006641 // triglyceride metabolic process // inferred from electronic annotation // 0006641 // triglyceride metabolic process // inferred from direct assay // 0006641 // triglyceride metabolic process // inferred from mutant phenotype // 0006810 // transport // inferred from electronic annotation // 0006869 // lipid transport // inferred from electronic annotation // 0006869 // lipid transport //…	0005576 // extracellular region // inferred from direct assay // 0005576 // extracellular region // inferred from electronic annotation // 0005615 // extracellular space // inferred from direct assay // 0034361 // very-low-density lipoprotein particle // inferred from electronic annotation // 0034361 // very-low-density lipoprotein particle // inferred from direct assay // 0034362 // low-density …	0005543 // phospholipid binding // inferred from direct assay // 0008047 // enzyme activator activity // inferred from direct assay // 0008201 // heparin binding // inferred from direct assay // 0008289 // lipid binding // inferred from electronic annotation // 0008289 // lipid binding // inferred from direct assay // 0019899 // enzyme binding // inferred from direct assay // 0031210 // phosphati…	---	---	---
A_23_P93122	MEP1A	meprin A, alpha (PABA peptide hydrolase)	chr6p12-p11	0	0	4224	Hs.179704	A2RRM4 // B0AZP9 // B2RCS2 // B4E2M5 // B7ZL91 // Q16819 // Q8TDC9	NM_005588	0006508 // proteolysis // inferred from electronic annotation // 0007586 // digestion // traceable author statement	0005615 // extracellular space // traceable author statement // 0005624 // membrane fraction // inferred from electronic annotation // 0005625 // soluble fraction // traceable author statement // 0005887 // integral to plasma membrane // traceable author statement // 0016020 // membrane // inferred from electronic annotation // 0016021 // integral to membrane // inferred from electronic annotatio…	0004222 // metalloendopeptidase activity // traceable author statement // 0004222 // metalloendopeptidase activity // inferred from electronic annotation // 0008233 // peptidase activity // inferred from electronic annotation // 0008237 // metallopeptidase activity // inferred from electronic annotation // 0008270 // zinc ion binding // inferred from electronic annotation // 0016787 // hydrolase …	---	---	uc003oym.1 // span:7-24,718-740 // numtm:2 // NP_005579.2 // span:7-24,718-740 // numtm:2 // AAL85339.1 // span:7-24,718-740 // numtm:2 // AAA21338.1 // span:7-24,718-740 // numtm:2 // ENSP00000230588 // span:7-24,718-740 // numtm:2
p-value=	2.78139e-09
Entrez.ID	Position	Location	Probe.Set.ID	dbSNP.RS.ID	Chromosome	Physical.Position	Allele.A	Allele.B	Gene.Symbol	Gene.Title	Chromosomal.Location	URL.Pubmed	URL.Ensembl	UniGene.ID	SwissProt	RefSeq.Transcript.ID	Gene.Ontology.Biological.Process	Gene.Ontology.Cellular.Component	Gene.Ontology.Molecular.Function	Pathway	InterPro	Trans.Membrane	ks.p.value	min.p.value
114	upstream	86132	SNP_A-1719918	rs9297819	8	132208149	A	T	ADCY8	adenylate cyclase 8 (brain)	chr8q24	0	0	Hs.591859	P40145 // Q4F7X0	NM_001115	0006171 // cAMP biosynthetic process // inferred from electronic annotation // 0007165 // signal transduction // traceable author statement // 0007242 // intracellular signaling cascade // inferred from electronic annotation // 0007611 // learning or memory // traceable author statement // 0007616 // long-term memory // inferred from electronic annotation // 0009190 // cyclic nucleotide biosynthe…	0005624 // membrane fraction // traceable author statement // 0005886 // plasma membrane // traceable author statement // 0016020 // membrane // inferred from electronic annotation // 0016021 // integral to membrane // inferred from electronic annotation	0000166 // nucleotide binding // inferred from electronic annotation // 0000287 // magnesium ion binding // inferred from electronic annotation // 0004016 // adenylate cyclase activity // inferred from electronic annotation // 0004016 // adenylate cyclase activity // traceable author statement // 0005524 // ATP binding // inferred from electronic annotation // 0008294 // calcium- and calmodulin-r…	Calcium_regulation_in_cardiac_cells // GenMAPP // G_Protein_Signaling // GenMAPP // Smooth_muscle_contraction // GenMAPP	---	uc003ytd.1 // span:182-204,214-233,246-268,288-310,711-733,743-761,782-804,835-854,859-881 // numtm:9 // NP_001106.1 // span:182-204,214-233,246-268,288-310,711-733,743-761,782-804,835-854,859-881 // numtm:9 // AAZ13596.1 // span:182-204,214-233,246-268,288-310,322-341,704-723,728-750 // numtm:7 // CAA84552.1 // span:182-204,214-233,246-268,288-310,711-733,743-761,782-804,835-854,859-881 // numtm…	0.500099	0.00119821
23167	upstream	777391	SNP_A-1719918	rs9297819	8	132208149	A	T	EFR3A	EFR3 homolog A (S. cerevisiae)	chr8q24.22	0	0	Hs.204564	A0PJL1 // A2VDI4 // A6NJG4 // B4DG97 // B4DZ89 // B7WPL8 // Q14156	NM_015137	---	0005886 // plasma membrane // inferred from electronic annotation // 0016020 // membrane // inferred from electronic annotation	0005488 // binding // inferred from electronic annotation	---	---	---	0.500099	0.00119821
Cluster Genes	Gene Symbol	Gene Title	Chromosomal Location	URL Pubmed	URL Ensembl	Entrez	UniGene ID	SwissProt	RefSeq Transcript ID	Gene Ontology Biological Process	Gene Ontology Cellular Component	Gene Ontology Molecular Function	Pathway	InterPro	Trans Membrane
A_23_P133386	RASGRF2	Ras protein-specific guanine nucleotide-releasing factor 2	chr5q13	0	0	5924	Hs.162129	B9EG89 // O14827 // Q68DX5	NM_006909	0007264 // small GTPase mediated signal transduction // inferred from electronic annotation // 0035023 // regulation of Rho protein signal transduction // inferred from electronic annotation // 0051056 // regulation of small GTPase mediated signal transduction // inferred from electronic annotation	0005622 // intracellular // inferred from electronic annotation // 0005737 // cytoplasm // inferred from electronic annotation // 0005737 // cytoplasm // inferred from direct assay // 0005783 // endoplasmic reticulum // inferred from electronic annotation // 0005783 // endoplasmic reticulum // inferred from direct assay // 0005886 // plasma membrane // inferred from electronic annotation // 00058…	0005085 // guanyl-nucleotide exchange factor activity // inferred from electronic annotation // 0005089 // Rho guanyl-nucleotide exchange factor activity // inferred from electronic annotation // 0005509 // calcium ion binding // inferred from electronic annotation // 0005515 // protein binding // inferred from physical interaction	---	---	---
A_23_P137128	SSX1	synovial sarcoma, X breakpoint 1	chrXp11.23-p11.22	0	0	6756	Hs.694472	B4DY69 // B7WNS4 // Q16384 // Q7RTT4	NM_005635	0006350 // transcription // inferred from electronic annotation // 0006355 // regulation of transcription, DNA-dependent // inferred from electronic annotation // 0045449 // regulation of transcription // inferred from electronic annotation	0005622 // intracellular // inferred from electronic annotation // 0005634 // nucleus // traceable author statement // 0005634 // nucleus // inferred from electronic annotation	0003676 // nucleic acid binding // inferred from electronic annotation // 0003714 // transcription corepressor activity // traceable author statement	---	IPR001909 // KRAB box // 0.034 // IPR001909 // KRAB box // 0.034	---
A_23_P170570	SNAI3	snail homolog 3 (Drosophila)	chr16q24.3	0	0	333929	Hs.499548	Q3KNW1 // Q6XYE2	NM_178310	0006350 // transcription // inferred from electronic annotation // 0006355 // regulation of transcription, DNA-dependent // inferred from electronic annotation // 0045449 // regulation of transcription // inferred from electronic annotation // 0055114 // oxidation reduction // inferred from electronic annotation	0005622 // intracellular // inferred from electronic annotation // 0005634 // nucleus // inferred from electronic annotation // 0005667 // transcription factor complex // inferred from electronic annotation	0003676 // nucleic acid binding // inferred from electronic annotation // 0003677 // DNA binding // inferred from electronic annotation // 0003700 // transcription factor activity // inferred from electronic annotation // 0005507 // copper ion binding // inferred from electronic annotation // 0008270 // zinc ion binding // inferred from electronic annotation // 0046872 // metal ion binding // inf…	---	---	---
A_23_P216889	ANKRD20A1 // ANKRD20A2 // ANKRD20A3 // ANKRD20A4	ankyrin repeat domain 20 family, member A1 // ankyrin repeat domain 20 family, member A2 // ankyrin repeat domain 20 family, member A3 // ankyrin repeat domain 20 family, member A4	chr9p12 // chr9q13 // chr9q21.11	#N/A	#N/A	441430	Hs.632663	B2RTT7 // Q4UJ75 // Q5CZ79 // Q5SQ80 // Q5TYW2 // Q5VUR7	NM_001012419 // NM_001012421 // NM_001098805 // NM_032250	---	0005886 // plasma membrane // inferred from direct assay	---	---	---	---
A_23_P33881	SSX6	synovial sarcoma, X breakpoint 6 (pseudogene)	chrXp11.2	0	0	280657	Hs.511998	B7Z813 // Q7RTT6 // Q96QI0	NM_173357 // NR_028366	0006350 // transcription // inferred from electronic annotation // 0006355 // regulation of transcription, DNA-dependent // inferred from electronic annotation // 0045449 // regulation of transcription // inferred from electronic annotation	0005622 // intracellular // inferred from electronic annotation // 0005634 // nucleus // inferred from electronic annotation	0003676 // nucleic acid binding // inferred from electronic annotation	---	---	---
A_23_P46639	C8A	complement component 8, alpha polypeptide	chr1p32	0	0	731	Hs.93210	P07357 // Q05CV2	NM_000562	0006955 // immune response // inferred from electronic annotation // 0006955 // immune response // traceable author statement // 0006956 // complement activation // inferred from direct assay // 0006957 // complement activation, alternative pathway // inferred from electronic annotation // 0006958 // complement activation, classical pathway // inferred from electronic annotation // 0019835 // cyt…	0005576 // extracellular region // not recorded // 0005576 // extracellular region // inferred from electronic annotation // 0005579 // membrane attack complex // inferred from direct assay // 0005579 // membrane attack complex // inferred from electronic annotation // 0005615 // extracellular space // traceable author statement // 0005886 // plasma membrane // inferred from electronic annotation…	---	Complement_Activation_Classical // GenMAPP	---	---
A_23_P51419	NA	NA	NA	NA	NA	NA	NA	NA	NA	NA	NA	NA	NA	NA	NA
p-value=	2.84461e-09
Entrez.ID	Position	Location	Probe.Set.ID	dbSNP.RS.ID	Chromosome	Physical.Position	Allele.A	Allele.B	Gene.Symbol	Gene.Title	Chromosomal.Location	URL.Pubmed	URL.Ensembl	UniGene.ID	SwissProt	RefSeq.Transcript.ID	Gene.Ontology.Biological.Process	Gene.Ontology.Cellular.Component	Gene.Ontology.Molecular.Function	Pathway	InterPro	Trans.Membrane	ks.p.value	min.p.value
1310	intron	0	SNP_A-1656063	rs978290	6	70784923	C	T	COL19A1	collagen, type XIX, alpha 1	chr6q12-q13	0	0	Hs.444842	Q13708 // Q13709 // Q14993 // Q5JVU1	NM_001858	0001501 // skeletal system development // traceable author statement // 0007155 // cell adhesion // inferred from electronic annotation // 0007155 // cell adhesion // non-traceable author statement // 0007275 // multicellular organismal development // inferred from electronic annotation // 0007517 // muscle organ development // inferred from electronic annotation // 0007519 // skeletal muscle tis…	0005576 // extracellular region // inferred from electronic annotation // 0005578 // proteinaceous extracellular matrix // inferred from electronic annotation // 0005578 // proteinaceous extracellular matrix // non-traceable author statement // 0005581 // collagen // non-traceable author statement // 0005581 // collagen // traceable author statement	0005198 // structural molecule activity // inferred from electronic annotation // 0005201 // extracellular matrix structural constituent // non-traceable author statement // 0005515 // protein binding // inferred from electronic annotation // 0030674 // protein binding, bridging // non-traceable author statement	---	---	---	0.976784	0.00119821
Cluster Genes	Gene Symbol	Gene Title	Chromosomal Location	URL Pubmed	URL Ensembl	Entrez	UniGene ID	SwissProt	RefSeq Transcript ID	Gene Ontology Biological Process	Gene Ontology Cellular Component	Gene Ontology Molecular Function	Pathway	InterPro	Trans Membrane
A_23_P100935	AIPL1	aryl hydrocarbon receptor interacting protein-like 1	chr17p13.1	0	0	23746	Hs.279887	B2RB96 // Q659W3 // Q659W4 // Q6ZZB5 // Q6ZZB6 // Q71V08 // Q7Z3H1 // Q8N6A0 // Q9NZN9	NM_001033054 // NM_001033055 // NM_014336	0001895 // retina homeostasis // inferred from electronic annotation // 0007601 // visual perception // traceable author statement // 0007601 // visual perception // inferred from electronic annotation // 0007603 // phototransduction, visible light // inferred from electronic annotation // 0018343 // protein farnesylation // inferred from direct assay // 0030823 // regulation of cGMP metabolic pr…	0001917 // photoreceptor inner segment // inferred from electronic annotation // 0005634 // nucleus // inferred from direct assay // 0005634 // nucleus // inferred from electronic annotation // 0005634 // nucleus // traceable author statement // 0005737 // cytoplasm // inferred from direct assay // 0005737 // cytoplasm // inferred from electronic annotation	0001918 // farnesylated protein binding // inferred from direct assay // 0004872 // receptor activity // inferred from electronic annotation // 0005488 // binding // inferred from electronic annotation // 0051082 // unfolded protein binding // traceable author statement	---	IPR001179 // Peptidylprolyl isomerase, FKBP-type // 0.07	---
A_23_P106084	NA	NA	NA	NA	NA	NA	NA	NA	NA	NA	NA	NA	NA	NA	NA
A_23_P121914	CYP2B7P1	cytochrome P450, family 2, subfamily B, polypeptide 7 pseudogene 1	chr19q13.2	0	0	1556	Hs.529117	B6A7R5 // Q14097	NR_001278	0055114 // oxidation reduction // inferred from electronic annotation // 0055114 // oxidation reduction // non-traceable author statement	---	0004497 // monooxygenase activity // inferred from electronic annotation // 0004497 // monooxygenase activity // non-traceable author statement // 0005506 // iron ion binding // inferred from electronic annotation // 0009055 // electron carrier activity // inferred from electronic annotation // 0016491 // oxidoreductase activity // inferred from electronic annotation // 0016712 // oxidoreductase …	---	---	---
A_23_P143365	CST9L	cystatin 9-like	chr20p11.21	0	0	128821	Hs.121554	B2R5A1 // Q9H4G1	NM_080610	---	0005576 // extracellular region // inferred from electronic annotation	0004869 // cysteine-type endopeptidase inhibitor activity // inferred from electronic annotation // 0030414 // peptidase inhibitor activity // inferred from electronic annotation	---	---	uc002wtk.1 // span:10-32 // numtm:1 // NP_542177.1 // span:10-32 // numtm:1 // AAQ88978.1 // span:10-32 // numtm:1 // AAH29656.1 // span:10-32 // numtm:1 // ENSP00000366178 // span:10-32 // numtm:1
A_23_P60210	RLN1	relaxin 1	chr9p24.1	0	0	6013	Hs.368996	P04808	NM_006911	0007165 // signal transduction // non-traceable author statement // 0007565 // female pregnancy // non-traceable author statement	0005576 // extracellular region // inferred from electronic annotation	0005179 // hormone activity // traceable author statement // 0005179 // hormone activity // inferred from electronic annotation	Smooth_muscle_contraction // GenMAPP	---	---
A_23_P65472	RNASE11	ribonuclease, RNase A family, 11 (non-active)	chr14q11.2	0	0	122651	Hs.112761	Q5GAN5 // Q8TAA1	NM_145250	---	0005576 // extracellular region // inferred from electronic annotation	0003676 // nucleic acid binding // inferred from electronic annotation // 0004518 // nuclease activity // inferred from electronic annotation // 0004519 // endonuclease activity // inferred from electronic annotation // 0004522 // pancreatic ribonuclease activity // inferred from electronic annotation // 0016787 // hydrolase activity // inferred from electronic annotation	---	---	---
A_23_P79383	NA	NA	NA	NA	NA	NA	NA	NA	NA	NA	NA	NA	NA	NA	NA
A_23_P95486	NA	NA	NA	NA	NA	NA	NA	NA	NA	NA	NA	NA	NA	NA	NA
p-value=	2.85237e-09
Entrez.ID	Position	Location	Probe.Set.ID	dbSNP.RS.ID	Chromosome	Physical.Position	Allele.A	Allele.B	Gene.Symbol	Gene.Title	Chromosomal.Location	URL.Pubmed	URL.Ensembl	UniGene.ID	SwissProt	RefSeq.Transcript.ID	Gene.Ontology.Biological.Process	Gene.Ontology.Cellular.Component	Gene.Ontology.Molecular.Function	Pathway	InterPro	Trans.Membrane	ks.p.value	min.p.value
25771	downstream	163018	SNP_A-1653297	rs2001087	22	46111404	A	G	TBC1D22A	TBC1 domain family, member 22A	chr22q13.3	0	0	Hs.435044	A8KA28 // B0QYI1 // B0QYI2 // B0QYI3 // B2RE30 // B3KP29 // B4DWA9 // B9A6M3 // Q6P4C3 // Q8WUA7 // Q9NU19	NM_014346	0032313 // regulation of Rab GTPase activity // inferred from electronic annotation	0005622 // intracellular // inferred from electronic annotation	0005096 // GTPase activator activity // inferred from electronic annotation // 0005097 // Rab GTPase activator activity // inferred from electronic annotation	---	IPR000195 // RabGAP/TBC // 5.0E-5 // IPR000195 // RabGAP/TBC // 5.0E-5 // IPR000195 // RabGAP/TBC // 5.0E-5 // IPR000195 // RabGAP/TBC // 5.0E-5 // IPR000195 // RabGAP/TBC // 5.8E-5	---	0.817495	0.00119821
25817	upstream	1152547	SNP_A-1653297	rs2001087	22	46111404	A	G	FAM19A5	family with sequence similarity 19 (chemokine (C-C motif)-like), member A5	chr22q13.32	0	0	Hs.632788	A6NII9 // Q7Z5A7	NM_001082967 // NM_015381	---	0005576 // extracellular region // inferred from electronic annotation // 0016020 // membrane // inferred from electronic annotation // 0016021 // integral to membrane // inferred from electronic annotation	---	---	---	uc003bim.1 // span:15-37 // numtm:1 // uc003bio.1 // span:7-28 // numtm:1 // NP_001076436.1 // span:15-37 // numtm:1 // NP_056196.2 // span:7-28 // numtm:1 // ENSP00000351043 // span:7-28 // numtm:1	0.817495	0.00119821
Cluster Genes	Gene Symbol	Gene Title	Chromosomal Location	URL Pubmed	URL Ensembl	Entrez	UniGene ID	SwissProt	RefSeq Transcript ID	Gene Ontology Biological Process	Gene Ontology Cellular Component	Gene Ontology Molecular Function	Pathway	InterPro	Trans Membrane
A_23_P133386	RASGRF2	Ras protein-specific guanine nucleotide-releasing factor 2	chr5q13	0	0	5924	Hs.162129	B9EG89 // O14827 // Q68DX5	NM_006909	0007264 // small GTPase mediated signal transduction // inferred from electronic annotation // 0035023 // regulation of Rho protein signal transduction // inferred from electronic annotation // 0051056 // regulation of small GTPase mediated signal transduction // inferred from electronic annotation	0005622 // intracellular // inferred from electronic annotation // 0005737 // cytoplasm // inferred from electronic annotation // 0005737 // cytoplasm // inferred from direct assay // 0005783 // endoplasmic reticulum // inferred from electronic annotation // 0005783 // endoplasmic reticulum // inferred from direct assay // 0005886 // plasma membrane // inferred from electronic annotation // 00058…	0005085 // guanyl-nucleotide exchange factor activity // inferred from electronic annotation // 0005089 // Rho guanyl-nucleotide exchange factor activity // inferred from electronic annotation // 0005509 // calcium ion binding // inferred from electronic annotation // 0005515 // protein binding // inferred from physical interaction	---	---	---
A_23_P137128	SSX1	synovial sarcoma, X breakpoint 1	chrXp11.23-p11.22	0	0	6756	Hs.694472	B4DY69 // B7WNS4 // Q16384 // Q7RTT4	NM_005635	0006350 // transcription // inferred from electronic annotation // 0006355 // regulation of transcription, DNA-dependent // inferred from electronic annotation // 0045449 // regulation of transcription // inferred from electronic annotation	0005622 // intracellular // inferred from electronic annotation // 0005634 // nucleus // traceable author statement // 0005634 // nucleus // inferred from electronic annotation	0003676 // nucleic acid binding // inferred from electronic annotation // 0003714 // transcription corepressor activity // traceable author statement	---	IPR001909 // KRAB box // 0.034 // IPR001909 // KRAB box // 0.034	---
A_23_P170570	SNAI3	snail homolog 3 (Drosophila)	chr16q24.3	0	0	333929	Hs.499548	Q3KNW1 // Q6XYE2	NM_178310	0006350 // transcription // inferred from electronic annotation // 0006355 // regulation of transcription, DNA-dependent // inferred from electronic annotation // 0045449 // regulation of transcription // inferred from electronic annotation // 0055114 // oxidation reduction // inferred from electronic annotation	0005622 // intracellular // inferred from electronic annotation // 0005634 // nucleus // inferred from electronic annotation // 0005667 // transcription factor complex // inferred from electronic annotation	0003676 // nucleic acid binding // inferred from electronic annotation // 0003677 // DNA binding // inferred from electronic annotation // 0003700 // transcription factor activity // inferred from electronic annotation // 0005507 // copper ion binding // inferred from electronic annotation // 0008270 // zinc ion binding // inferred from electronic annotation // 0046872 // metal ion binding // inf…	---	---	---
A_23_P216889	ANKRD20A1 // ANKRD20A2 // ANKRD20A3 // ANKRD20A4	ankyrin repeat domain 20 family, member A1 // ankyrin repeat domain 20 family, member A2 // ankyrin repeat domain 20 family, member A3 // ankyrin repeat domain 20 family, member A4	chr9p12 // chr9q13 // chr9q21.11	#N/A	#N/A	441430	Hs.632663	B2RTT7 // Q4UJ75 // Q5CZ79 // Q5SQ80 // Q5TYW2 // Q5VUR7	NM_001012419 // NM_001012421 // NM_001098805 // NM_032250	---	0005886 // plasma membrane // inferred from direct assay	---	---	---	---
A_23_P33881	SSX6	synovial sarcoma, X breakpoint 6 (pseudogene)	chrXp11.2	0	0	280657	Hs.511998	B7Z813 // Q7RTT6 // Q96QI0	NM_173357 // NR_028366	0006350 // transcription // inferred from electronic annotation // 0006355 // regulation of transcription, DNA-dependent // inferred from electronic annotation // 0045449 // regulation of transcription // inferred from electronic annotation	0005622 // intracellular // inferred from electronic annotation // 0005634 // nucleus // inferred from electronic annotation	0003676 // nucleic acid binding // inferred from electronic annotation	---	---	---
A_23_P46639	C8A	complement component 8, alpha polypeptide	chr1p32	0	0	731	Hs.93210	P07357 // Q05CV2	NM_000562	0006955 // immune response // inferred from electronic annotation // 0006955 // immune response // traceable author statement // 0006956 // complement activation // inferred from direct assay // 0006957 // complement activation, alternative pathway // inferred from electronic annotation // 0006958 // complement activation, classical pathway // inferred from electronic annotation // 0019835 // cyt…	0005576 // extracellular region // not recorded // 0005576 // extracellular region // inferred from electronic annotation // 0005579 // membrane attack complex // inferred from direct assay // 0005579 // membrane attack complex // inferred from electronic annotation // 0005615 // extracellular space // traceable author statement // 0005886 // plasma membrane // inferred from electronic annotation…	---	Complement_Activation_Classical // GenMAPP	---	---
A_23_P51419	NA	NA	NA	NA	NA	NA	NA	NA	NA	NA	NA	NA	NA	NA	NA
p-value=	2.94256e-09
Entrez.ID	Position	Location	Probe.Set.ID	dbSNP.RS.ID	Chromosome	Physical.Position	Allele.A	Allele.B	Gene.Symbol	Gene.Title	Chromosomal.Location	URL.Pubmed	URL.Ensembl	UniGene.ID	SwissProt	RefSeq.Transcript.ID	Gene.Ontology.Biological.Process	Gene.Ontology.Cellular.Component	Gene.Ontology.Molecular.Function	Pathway	InterPro	Trans.Membrane	ks.p.value	min.p.value
2262	intron	0	SNP_A-1677620	rs1413191	13	92011477	A	G	GPC5	glypican 5	chr13q32	0	0	Hs.655675	P78333	NM_004466	---	0005576 // extracellular region // inferred from electronic annotation // 0005578 // proteinaceous extracellular matrix // inferred from electronic annotation // 0005615 // extracellular space // inferred from electronic annotation // 0005886 // plasma membrane // inferred from electronic annotation // 0005887 // integral to plasma membrane // traceable author statement // 0016020 // membrane // …	0043395 // heparan sulfate proteoglycan binding // inferred from electronic annotation	---	---	---	0.419989	0.0012098
Cluster Genes	Gene Symbol	Gene Title	Chromosomal Location	URL Pubmed	URL Ensembl	Entrez	UniGene ID	SwissProt	RefSeq Transcript ID	Gene Ontology Biological Process	Gene Ontology Cellular Component	Gene Ontology Molecular Function	Pathway	InterPro	Trans Membrane
A_23_P104902	OR8J3	olfactory receptor, family 8, subfamily J, member 3	chr11q12.1	0	0	81168	Hs.554523	Q8NGG0	NM_001004064	0007165 // signal transduction // inferred from electronic annotation // 0007186 // G-protein coupled receptor protein signaling pathway // inferred from electronic annotation // 0007608 // sensory perception of smell // inferred from electronic annotation // 0050896 // response to stimulus // inferred from electronic annotation	0005886 // plasma membrane // inferred from electronic annotation // 0016020 // membrane // inferred from electronic annotation // 0016021 // integral to membrane // inferred from electronic annotation	0004871 // signal transducer activity // inferred from electronic annotation // 0004872 // receptor activity // inferred from electronic annotation // 0004930 // G-protein coupled receptor activity // inferred from electronic annotation // 0004984 // olfactory receptor activity // inferred from electronic annotation	---	---	uc001nij.1 // span:26-48,61-83,98-120,141-163,207-226,238-260,275-292 // numtm:7 // NP_001004064.1 // span:26-48,61-83,98-120,141-163,207-226,238-260,275-292 // numtm:7 // GENSCAN00000031968 // span:27-49,64-86,93-115,236-258,271-293,308-330,351-373,417-436,448-470,485-502 // numtm:10 // ENSP00000301529 // span:26-48,61-83,98-120,141-163,207-226,238-260,275-292 // numtm:7
A_23_P121030	CPN2	carboxypeptidase N, polypeptide 2	chr3q29	0	0	1370	Hs.528368	P22792	NM_001080513	0050821 // protein stabilization // non-traceable author statement	0005576 // extracellular region // non-traceable author statement // 0005576 // extracellular region // inferred from electronic annotation	0005515 // protein binding // inferred from electronic annotation // 0030234 // enzyme regulator activity // non-traceable author statement	Glucocorticoid_Mineralocorticoid_Metabolism // GenMAPP	IPR000483 // Cysteine-rich flanking region, C-terminal // 0.0019	---
A_23_P168722	OR2F1 // OR2F2	olfactory receptor, family 2, subfamily F, member 1 // olfactory receptor, family 2, subfamily F, member 2	chr7q35	0	0	135948	Hs.553596	A4D2G0 // A4D2G1 // B2RNC7 // O43886 // O43887 // O95006 // Q13607	NM_001004685 // NM_012369	0007165 // signal transduction // non-traceable author statement // 0007165 // signal transduction // inferred from electronic annotation // 0007186 // G-protein coupled receptor protein signaling pathway // inferred from electronic annotation // 0007608 // sensory perception of smell // inferred from electronic annotation // 0050896 // response to stimulus // inferred from electronic annotation	0005886 // plasma membrane // inferred from electronic annotation // 0016020 // membrane // inferred from electronic annotation // 0016021 // integral to membrane // inferred from electronic annotation	0004871 // signal transducer activity // inferred from electronic annotation // 0004872 // receptor activity // inferred from electronic annotation // 0004930 // G-protein coupled receptor activity // inferred from electronic annotation // 0004984 // olfactory receptor activity // inferred from electronic annotation	GPCRDB_Other // GenMAPP	---	uc003wdq.1 // span:27-49,61-83,98-120,140-162,197-219,241-263,273-292 // numtm:7 // uc003wds.1 // span:27-49,61-83,98-120,140-162,204-226,238-260,275-292 // numtm:7 // NP_001004685.1 // span:27-49,61-83,98-120,140-162,197-219,241-263,273-292 // numtm:7 // NP_036501.2 // span:27-49,61-83,98-120,140-162,204-226,238-260,275-292 // numtm:7 // AAI04976.1 // span:27-49,61-83,98-120,140-162,204-226,238-…
A_23_P207879	CARD14	caspase recruitment domain family, member 14	chr17q25	0	0	79092	Hs.31074	B2RCI7 // B3KTR7 // B4DKY0 // B7Z9A6 // B8QQJ3 // P51688 // Q53GP1 // Q86WA9 // Q96BU7 // Q9BXL6	NM_024110 // NM_052819	0001934 // positive regulation of protein amino acid phosphorylation // inferred from direct assay // 0006029 // proteoglycan metabolic process // traceable author statement // 0006810 // transport // inferred from electronic annotation // 0006811 // ion transport // inferred from electronic annotation // 0007250 // activation of NF-kappaB-inducing kinase activity // non-traceable author statemen…	0005622 // intracellular // inferred from electronic annotation // 0005737 // cytoplasm // inferred from direct assay // 0005737 // cytoplasm // inferred from electronic annotation // 0005764 // lysosome // inferred from electronic annotation // 0005783 // endoplasmic reticulum // inferred from direct assay // 0005783 // endoplasmic reticulum // inferred from electronic annotation // 0005794 // G…	0003824 // catalytic activity // inferred from electronic annotation // 0003824 // catalytic activity // traceable author statement // 0005215 // transporter activity // inferred from electronic annotation // 0005509 // calcium ion binding // inferred from electronic annotation // 0005515 // protein binding // inferred from electronic annotation // 0008271 // secondary active sulfate transmembran…	---	---	---
A_23_P252501	NA	NA	NA	NA	NA	NA	NA	NA	NA	NA	NA	NA	NA	NA	NA
A_23_P65597	ESRRB	estrogen-related receptor beta	chr14q24.3	0	0	2103	Hs.435845	A2VDJ2 // B6ZGU4 // O95718 // P11475 // Q5F0P7 // Q5F0P8 // Q9HCB2	NM_004452	0001701 // in utero embryonic development // inferred from electronic annotation // 0001831 // trophectodermal cellular morphogenesis // inferred from electronic annotation // 0001834 // trophectodermal cell proliferation // inferred from electronic annotation // 0001892 // embryonic placenta development // inferred from electronic annotation // 0006350 // transcription // inferred from electroni…	0005634 // nucleus // inferred from electronic annotation	0003677 // DNA binding // inferred from electronic annotation // 0003700 // transcription factor activity // inferred from electronic annotation // 0003707 // steroid hormone receptor activity // inferred from electronic annotation // 0004872 // receptor activity // inferred from electronic annotation // 0004879 // ligand-dependent nuclear receptor activity // inferred from electronic annotation …	Nuclear_Receptors // GenMAPP	---	---
A_23_P77918	HS3ST3B1	heparan sulfate (glucosamine) 3-O-sulfotransferase 3B1	chr17p12-p11.2	0	0	9953	Hs.48384	B3KN58 // Q9Y662	NM_006041	0015012 // heparan sulfate proteoglycan biosynthetic process // traceable author statement // 0015015 // heparan sulfate proteoglycan biosynthetic process, enzymatic modification // traceable author statement	0005794 // Golgi apparatus // inferred from electronic annotation // 0005887 // integral to plasma membrane // traceable author statement // 0016020 // membrane // inferred from electronic annotation // 0016021 // integral to membrane // inferred from electronic annotation	0008146 // sulfotransferase activity // inferred from electronic annotation // 0008467 // [heparan sulfate]-glucosamine 3-sulfotransferase 1 activity // traceable author statement // 0016740 // transferase activity // inferred from electronic annotation // 0033872 // [heparan sulfate]-glucosamine 3-sulfotransferase 3 activity // inferred from electronic annotation	---	---	uc002goh.1 // span:40-62 // numtm:1 // NP_006032.1 // span:40-62 // numtm:1 // AAD30209.1 // span:40-62 // numtm:1 // AAH63301.1 // span:40-62 // numtm:1 // AAH69664.1 // span:40-62 // numtm:1 // AAH69725.1 // span:40-62 // numtm:1 // ENSP00000354213 // span:40-62 // numtm:1
p-value=	3.29498e-09
Entrez.ID	Position	Location	Probe.Set.ID	dbSNP.RS.ID	Chromosome	Physical.Position	Allele.A	Allele.B	Gene.Symbol	Gene.Title	Chromosomal.Location	URL.Pubmed	URL.Ensembl	UniGene.ID	SwissProt	RefSeq.Transcript.ID	Gene.Ontology.Biological.Process	Gene.Ontology.Cellular.Component	Gene.Ontology.Molecular.Function	Pathway	InterPro	Trans.Membrane	ks.p.value	min.p.value
132204	intron	0	SNP_A-1689884	rs10510894	3	63261762	C	G	SYNPR	synaptoporin	chr3p14.2	0	0	Hs.648668	B2R675 // B3KVD8 // B7Z1L6 // B7Z9J3 // Q8TBG9	NM_001130003 // NM_144642	0006810 // transport // inferred from electronic annotation	0008021 // synaptic vesicle // inferred from electronic annotation // 0016020 // membrane // inferred from electronic annotation // 0016021 // integral to membrane // inferred from electronic annotation // 0019717 // synaptosome // inferred from electronic annotation // 0030054 // cell junction // inferred from electronic annotation // 0031410 // cytoplasmic vesicle // inferred from electronic an…	0005215 // transporter activity // inferred from electronic annotation	---	---	uc003dlp.1 // span:21-43,101-123,135-156,196-218 // numtm:4 // uc003dlq.1 // span:5-27,81-103,115-136,176-198 // numtm:4 // CAD39117.1 // span:5-27,81-103,115-136,176-198 // numtm:4 // NP_653243.1 // span:5-27,81-103,115-136,176-198 // numtm:4 // NP_001123475.1 // span:21-43,101-123,135-156,196-218 // numtm:4 // AAN03681.2 // span:5-27,81-103,115-136,176-198 // numtm:4 // AAH22518.1 // span:5-27,…	0.149417	0.00131105
Cluster Genes	Gene Symbol	Gene Title	Chromosomal Location	URL Pubmed	URL Ensembl	Entrez	UniGene ID	SwissProt	RefSeq Transcript ID	Gene Ontology Biological Process	Gene Ontology Cellular Component	Gene Ontology Molecular Function	Pathway	InterPro	Trans Membrane
A_23_P109584	UPK3A	uroplakin 3A	chr22q13.31	0	0	7380	Hs.632787	O75631	NM_006953	0000902 // cell morphogenesis // inferred from electronic annotation // 0001822 // kidney development // inferred from electronic annotation // 0006833 // water transport // inferred from electronic annotation // 0015840 // urea transport // inferred from electronic annotation // 0030855 // epithelial cell differentiation // inferred from direct assay // 0055075 // potassium ion homeostasis // in…	0005783 // endoplasmic reticulum // inferred from electronic annotation // 0016020 // membrane // inferred from electronic annotation // 0016021 // integral to membrane // inferred from electronic annotation // 0016324 // apical plasma membrane // inferred from electronic annotation	---	---	---	uc003bfy.1 // span:213-235 // numtm:1 // NP_008884.1 // span:213-235 // numtm:1 // AAC34888.1 // span:213-235 // numtm:1 // CAG30494.1 // span:213-235 // numtm:1 // ENSP00000216211 // span:213-235 // numtm:1 // ENSP00000379391 // span:92-114 // numtm:1
A_23_P123578	BAT2L	HLA-B associated transcript 2-like	chr9q34.13	0	0	84726	Hs.495349	B4E0S7 // B4E3S7 // Q5H9R5 // Q5JSZ5 // Q5JSZ9 // Q5JT00 // Q68CR0 // Q9BU09 // Q9BU62	NM_013318	---	---	---	---	---	---
A_23_P166713	NA	NA	NA	NA	NA	NA	NA	NA	NA	NA	NA	NA	NA	NA	NA
A_23_P206810	HSD3B7	hydroxy-delta-5-steroid dehydrogenase, 3 beta- and steroid delta-isomerase 7	chr16p12-p11.2	0	0	80270	Hs.709632	Q96M28 // Q9H2F3	NM_001142777 // NM_001142778 // NM_025193	0006694 // steroid biosynthetic process // inferred from electronic annotation // 0006699 // bile acid biosynthetic process // traceable author statement // 0006700 // C21-steroid hormone biosynthetic process // inferred from electronic annotation // 0008152 // metabolic process // inferred from electronic annotation // 0055114 // oxidation reduction // inferred from electronic annotation	0005783 // endoplasmic reticulum // inferred from electronic annotation // 0016020 // membrane // inferred from electronic annotation // 0016021 // integral to membrane // inferred from electronic annotation	0003824 // catalytic activity // inferred from electronic annotation // 0003854 // 3-beta-hydroxy-delta5-steroid dehydrogenase activity // non-traceable author statement // 0003854 // 3-beta-hydroxy-delta5-steroid dehydrogenase activity // inferred from electronic annotation // 0005488 // binding // inferred from electronic annotation // 0016491 // oxidoreductase activity // inferred from electro…	---	NULL // NULL // 0.0050	uc002eaf.1 // span:283-305,312-334 // numtm:2 // uc002eah.1 // span:283-305,312-334 // numtm:2 // NP_079469.2 // span:283-305,312-334 // numtm:2 // AAH04929.1 // span:283-305,312-334 // numtm:2 // ENSP00000297679 // span:283-305,312-334 // numtm:2 // ENSP00000370662 // span:283-305,312-334 // numtm:2
A_23_P259751	NA	NA	NA	NA	NA	NA	NA	NA	NA	NA	NA	NA	NA	NA	NA
A_23_P39356	FFAR1	free fatty acid receptor 1	chr19q13.1	0	0	2864	Hs.248127	A5Z1T7 // O14842 // Q0IJ71	NM_005303	0007165 // signal transduction // inferred from electronic annotation // 0007186 // G-protein coupled receptor protein signaling pathway // traceable author statement // 0007186 // G-protein coupled receptor protein signaling pathway // inferred from electronic annotation // 0030073 // insulin secretion // inferred from electronic annotation // 0042593 // glucose homeostasis // inferred from elec…	0005886 // plasma membrane // inferred from electronic annotation // 0005887 // integral to plasma membrane // traceable author statement // 0016020 // membrane // inferred from electronic annotation // 0016021 // integral to membrane // inferred from electronic annotation	0004871 // signal transducer activity // inferred from electronic annotation // 0004872 // receptor activity // inferred from electronic annotation // 0004930 // G-protein coupled receptor activity // traceable author statement // 0004930 // G-protein coupled receptor activity // inferred from electronic annotation // 0005504 // fatty acid binding // inferred from electronic annotation // 0008289…	---	---	uc002nzc.1 // span:5-27,40-59,79-101,122-144,188-210,223-245,260-282 // numtm:7 // NP_005294.1 // span:5-27,40-59,79-101,122-144,188-210,223-245,260-282 // numtm:7 // AAI20945.1 // span:5-27,40-59,79-101,122-144,188-210,223-245,260-282 // numtm:7 // ABQ96386.1 // span:5-27,40-59,79-101,122-144,188-210,223-245,260-282 // numtm:7 // GENSCAN00000008242 // span:5-27,40-59,79-101,122-144,188-210,223-2…
p-value=	3.33576e-09
Entrez.ID	Position	Location	Probe.Set.ID	dbSNP.RS.ID	Chromosome	Physical.Position	Allele.A	Allele.B	Gene.Symbol	Gene.Title	Chromosomal.Location	URL.Pubmed	URL.Ensembl	UniGene.ID	SwissProt	RefSeq.Transcript.ID	Gene.Ontology.Biological.Process	Gene.Ontology.Cellular.Component	Gene.Ontology.Molecular.Function	Pathway	InterPro	Trans.Membrane	ks.p.value	min.p.value
1809	intron	0	SNP_A-1718041	rs3816013	5	146761633	A	C	DPYSL3	dihydropyrimidinase-like 3	chr5q32	0	0	Hs.519659	B3SXQ8 // B4DLZ4 // Q14195 // Q6DEN2 // Q8IXW6	NM_001387	0006139 // nucleobase, nucleoside, nucleotide and nucleic acid metabolic process // traceable author statement // 0007165 // signal transduction // traceable author statement // 0007399 // nervous system development // traceable author statement // 0007399 // nervous system development // inferred from electronic annotation	0005737 // cytoplasm // inferred from electronic annotation // 0005737 // cytoplasm // inferred from direct assay // 0005856 // cytoskeleton // inferred from direct assay // 0005886 // plasma membrane // inferred from direct assay // 0030426 // growth cone // inferred from electronic annotation // 0042995 // cell projection // inferred from electronic annotation	0004157 // dihydropyrimidinase activity // traceable author statement // 0016787 // hydrolase activity // inferred from electronic annotation // 0016810 // hydrolase activity, acting on carbon-nitrogen (but not peptide) bonds // inferred from electronic annotation	---	---	---	0.33071	0.00131105
Cluster Genes	Gene Symbol	Gene Title	Chromosomal Location	URL Pubmed	URL Ensembl	Entrez	UniGene ID	SwissProt	RefSeq Transcript ID	Gene Ontology Biological Process	Gene Ontology Cellular Component	Gene Ontology Molecular Function	Pathway	InterPro	Trans Membrane
A_23_P107623	SERPINB12	serpin peptidase inhibitor, clade B (ovalbumin), member 12	---	0	0	89777	Hs.348541	Q3SYB4 // Q3SYB5 // Q96P63	NM_080474	0042177 // negative regulation of protein catabolic process // non-traceable author statement	0005737 // cytoplasm // non-traceable author statement // 0005737 // cytoplasm // inferred from electronic annotation	0004867 // serine-type endopeptidase inhibitor activity // inferred from mutant phenotype // 0004867 // serine-type endopeptidase inhibitor activity // inferred from electronic annotation // 0019899 // enzyme binding // non-traceable author statement // 0030414 // peptidase inhibitor activity // inferred from electronic annotation	---	---	---
A_23_P125798	NA	NA	NA	NA	NA	NA	NA	NA	NA	NA	NA	NA	NA	NA	NA
A_23_P125972	PRDM16	PR domain containing 16	chr1p36.23-p33	0	0	63976	Hs.99500	B1AJP7 // B1AJP8 // Q9HAZ2	NM_022114 // NM_199454	0000122 // negative regulation of transcription from RNA polymerase II promoter // inferred from direct assay // 0006350 // transcription // inferred from electronic annotation // 0006355 // regulation of transcription, DNA-dependent // inferred by curator // 0022008 // neurogenesis // inferred from electronic annotation // 0030512 // negative regulation of transforming growth factor beta recepto…	0005622 // intracellular // inferred from electronic annotation // 0005634 // nucleus // inferred by curator // 0005634 // nucleus // inferred from direct assay // 0005634 // nucleus // inferred from electronic annotation // 0017053 // transcriptional repressor complex // inferred from sequence or structural similarity	0003676 // nucleic acid binding // inferred from electronic annotation // 0003677 // DNA binding // inferred from electronic annotation // 0003700 // transcription factor activity // non-traceable author statement // 0003713 // transcription coactivator activity // inferred from sequence or structural similarity // 0005515 // protein binding // inferred from physical interaction // 0005515 // pro…	---	---	---
A_23_P146620	OR1J4	olfactory receptor, family 1, subfamily J, member 4	chr9q34.11	0	0	26219	Hs.632679	A3KME5 // Q8NGS1	NM_001004452	0007165 // signal transduction // inferred from electronic annotation // 0007186 // G-protein coupled receptor protein signaling pathway // inferred from electronic annotation // 0007608 // sensory perception of smell // inferred from electronic annotation // 0050896 // response to stimulus // inferred from electronic annotation	0005886 // plasma membrane // inferred from electronic annotation // 0016020 // membrane // inferred from electronic annotation // 0016021 // integral to membrane // inferred from electronic annotation	0004871 // signal transducer activity // inferred from electronic annotation // 0004872 // receptor activity // inferred from electronic annotation // 0004930 // G-protein coupled receptor activity // inferred from electronic annotation // 0004984 // olfactory receptor activity // inferred from electronic annotation	---	---	---
A_23_P24653	NA	NA	NA	NA	NA	NA	NA	NA	NA	NA	NA	NA	NA	NA	NA
A_23_P42680	TARP // TRGC2	TCR gamma alternate reading frame protein // T cell receptor gamma constant 2	chr7p14 // chr7p15-p14	0	0	445347	Hs.534032	A2JGV3 // A2N8H6 // A2NUW5 // P03979 // Q0VGM3	NM_001003799 // NM_001003806	0006955 // immune response // non-traceable author statement	0005886 // plasma membrane // non-traceable author statement	0004872 // receptor activity // inferred from electronic annotation // 0042287 // MHC protein binding // non-traceable author statement // 0042605 // peptide antigen binding // non-traceable author statement	---	---	uc003tfu.1 // span:93-115 // numtm:1 // uc003tfv.1 // span:93-115 // numtm:1 // uc003tgb.1 // span:77-99 // numtm:1 // uc003tgc.1 // span:77-99 // numtm:1 // uc003tgd.1 // span:77-99 // numtm:1 // uc003tge.1 // span:281-303 // numtm:1 // NP_001003806.1 // span:77-99 // numtm:1 // AAI05590.1 // span:77-99 // numtm:1 // AAA61123.1 // span:305-327 // numtm:1 // ENSP00000413437 // span:154-176 // num…
A_23_P43595	KIF24	kinesin family member 24	chr9p13.3	0	0	347240	Hs.710246	A6ND39 // Q5T7B8	NM_194313	0007018 // microtubule-based movement // inferred from electronic annotation	0005874 // microtubule // inferred from electronic annotation	0000166 // nucleotide binding // inferred from electronic annotation // 0003774 // motor activity // inferred from electronic annotation // 0003777 // microtubule motor activity // inferred from electronic annotation // 0005524 // ATP binding // inferred from electronic annotation	---	---	---
A_23_P46879	PNLIP	pancreatic lipase	chr10q26.1	0	0	5406	Hs.501135	P16233 // Q5VSQ2	NM_000936	0006629 // lipid metabolic process // inferred from electronic annotation // 0009791 // post-embryonic development // inferred from electronic annotation // 0016042 // lipid catabolic process // inferred from electronic annotation // 0030299 // intestinal cholesterol absorption // inferred from electronic annotation // 0033993 // response to lipid // inferred from electronic annotation // 0043434…	0005576 // extracellular region // inferred from electronic annotation // 0005615 // extracellular space // inferred from electronic annotation	0003824 // catalytic activity // inferred from electronic annotation // 0004806 // triacylglycerol lipase activity // traceable author statement // 0004806 // triacylglycerol lipase activity // inferred from electronic annotation // 0016787 // hydrolase activity // inferred from electronic annotation	---	---	---
A_23_P5699	NA	NA	NA	NA	NA	NA	NA	NA	NA	NA	NA	NA	NA	NA	NA
A_23_P76312	GUCY2C	guanylate cyclase 2C (heat stable enterotoxin receptor)	chr12p12	0	0	2984	Hs.524278	B2RMY6 // P25092	NM_004963	0006182 // cGMP biosynthetic process // inferred from electronic annotation // 0006468 // protein amino acid phosphorylation // inferred from electronic annotation // 0007168 // receptor guanylyl cyclase signaling pathway // traceable author statement // 0007242 // intracellular signaling cascade // inferred from electronic annotation // 0009190 // cyclic nucleotide biosynthetic process // inferr…	0016020 // membrane // inferred from electronic annotation // 0016021 // integral to membrane // inferred from electronic annotation	0000166 // nucleotide binding // inferred from electronic annotation // 0004383 // guanylate cyclase activity // traceable author statement // 0004383 // guanylate cyclase activity // inferred from electronic annotation // 0004672 // protein kinase activity // inferred from electronic annotation // 0004713 // protein tyrosine kinase activity // inferred from electronic annotation // 0004872 // re…	---	IPR001245 // Tyrosine protein kinase // 7.3E-8 // IPR001245 // Tyrosine protein kinase // 7.7E-7	uc001rcd.1 // span:321-340,432-454 // numtm:2 // AAA36655.1 // span:321-340,432-454 // numtm:2 // ENSP00000261170 // span:321-340,432-454 // numtm:2
p-value=	3.50324e-09
Entrez.ID	Position	Location	Probe.Set.ID	dbSNP.RS.ID	Chromosome	Physical.Position	Allele.A	Allele.B	Gene.Symbol	Gene.Title	Chromosomal.Location	URL.Pubmed	URL.Ensembl	UniGene.ID	SwissProt	RefSeq.Transcript.ID	Gene.Ontology.Biological.Process	Gene.Ontology.Cellular.Component	Gene.Ontology.Molecular.Function	Pathway	InterPro	Trans.Membrane	ks.p.value	min.p.value
25771	downstream	163196	SNP_A-1653497	rs2001089	22	46111582	C	G	TBC1D22A	TBC1 domain family, member 22A	chr22q13.3	0	0	Hs.435044	A8KA28 // B0QYI1 // B0QYI2 // B0QYI3 // B2RE30 // B3KP29 // B4DWA9 // B9A6M3 // Q6P4C3 // Q8WUA7 // Q9NU19	NM_014346	0032313 // regulation of Rab GTPase activity // inferred from electronic annotation	0005622 // intracellular // inferred from electronic annotation	0005096 // GTPase activator activity // inferred from electronic annotation // 0005097 // Rab GTPase activator activity // inferred from electronic annotation	---	IPR000195 // RabGAP/TBC // 5.0E-5 // IPR000195 // RabGAP/TBC // 5.0E-5 // IPR000195 // RabGAP/TBC // 5.0E-5 // IPR000195 // RabGAP/TBC // 5.0E-5 // IPR000195 // RabGAP/TBC // 5.8E-5	---	0.653924	0.00131105
25817	upstream	1152369	SNP_A-1653497	rs2001089	22	46111582	C	G	FAM19A5	family with sequence similarity 19 (chemokine (C-C motif)-like), member A5	chr22q13.32	0	0	Hs.632788	A6NII9 // Q7Z5A7	NM_001082967 // NM_015381	---	0005576 // extracellular region // inferred from electronic annotation // 0016020 // membrane // inferred from electronic annotation // 0016021 // integral to membrane // inferred from electronic annotation	---	---	---	uc003bim.1 // span:15-37 // numtm:1 // uc003bio.1 // span:7-28 // numtm:1 // NP_001076436.1 // span:15-37 // numtm:1 // NP_056196.2 // span:7-28 // numtm:1 // ENSP00000351043 // span:7-28 // numtm:1	0.653924	0.00131105
Cluster Genes	Gene Symbol	Gene Title	Chromosomal Location	URL Pubmed	URL Ensembl	Entrez	UniGene ID	SwissProt	RefSeq Transcript ID	Gene Ontology Biological Process	Gene Ontology Cellular Component	Gene Ontology Molecular Function	Pathway	InterPro	Trans Membrane
A_23_P133386	RASGRF2	Ras protein-specific guanine nucleotide-releasing factor 2	chr5q13	0	0	5924	Hs.162129	B9EG89 // O14827 // Q68DX5	NM_006909	0007264 // small GTPase mediated signal transduction // inferred from electronic annotation // 0035023 // regulation of Rho protein signal transduction // inferred from electronic annotation // 0051056 // regulation of small GTPase mediated signal transduction // inferred from electronic annotation	0005622 // intracellular // inferred from electronic annotation // 0005737 // cytoplasm // inferred from electronic annotation // 0005737 // cytoplasm // inferred from direct assay // 0005783 // endoplasmic reticulum // inferred from electronic annotation // 0005783 // endoplasmic reticulum // inferred from direct assay // 0005886 // plasma membrane // inferred from electronic annotation // 00058…	0005085 // guanyl-nucleotide exchange factor activity // inferred from electronic annotation // 0005089 // Rho guanyl-nucleotide exchange factor activity // inferred from electronic annotation // 0005509 // calcium ion binding // inferred from electronic annotation // 0005515 // protein binding // inferred from physical interaction	---	---	---
A_23_P137128	SSX1	synovial sarcoma, X breakpoint 1	chrXp11.23-p11.22	0	0	6756	Hs.694472	B4DY69 // B7WNS4 // Q16384 // Q7RTT4	NM_005635	0006350 // transcription // inferred from electronic annotation // 0006355 // regulation of transcription, DNA-dependent // inferred from electronic annotation // 0045449 // regulation of transcription // inferred from electronic annotation	0005622 // intracellular // inferred from electronic annotation // 0005634 // nucleus // traceable author statement // 0005634 // nucleus // inferred from electronic annotation	0003676 // nucleic acid binding // inferred from electronic annotation // 0003714 // transcription corepressor activity // traceable author statement	---	IPR001909 // KRAB box // 0.034 // IPR001909 // KRAB box // 0.034	---
A_23_P170570	SNAI3	snail homolog 3 (Drosophila)	chr16q24.3	0	0	333929	Hs.499548	Q3KNW1 // Q6XYE2	NM_178310	0006350 // transcription // inferred from electronic annotation // 0006355 // regulation of transcription, DNA-dependent // inferred from electronic annotation // 0045449 // regulation of transcription // inferred from electronic annotation // 0055114 // oxidation reduction // inferred from electronic annotation	0005622 // intracellular // inferred from electronic annotation // 0005634 // nucleus // inferred from electronic annotation // 0005667 // transcription factor complex // inferred from electronic annotation	0003676 // nucleic acid binding // inferred from electronic annotation // 0003677 // DNA binding // inferred from electronic annotation // 0003700 // transcription factor activity // inferred from electronic annotation // 0005507 // copper ion binding // inferred from electronic annotation // 0008270 // zinc ion binding // inferred from electronic annotation // 0046872 // metal ion binding // inf…	---	---	---
A_23_P216889	ANKRD20A1 // ANKRD20A2 // ANKRD20A3 // ANKRD20A4	ankyrin repeat domain 20 family, member A1 // ankyrin repeat domain 20 family, member A2 // ankyrin repeat domain 20 family, member A3 // ankyrin repeat domain 20 family, member A4	chr9p12 // chr9q13 // chr9q21.11	#N/A	#N/A	441430	Hs.632663	B2RTT7 // Q4UJ75 // Q5CZ79 // Q5SQ80 // Q5TYW2 // Q5VUR7	NM_001012419 // NM_001012421 // NM_001098805 // NM_032250	---	0005886 // plasma membrane // inferred from direct assay	---	---	---	---
A_23_P33881	SSX6	synovial sarcoma, X breakpoint 6 (pseudogene)	chrXp11.2	0	0	280657	Hs.511998	B7Z813 // Q7RTT6 // Q96QI0	NM_173357 // NR_028366	0006350 // transcription // inferred from electronic annotation // 0006355 // regulation of transcription, DNA-dependent // inferred from electronic annotation // 0045449 // regulation of transcription // inferred from electronic annotation	0005622 // intracellular // inferred from electronic annotation // 0005634 // nucleus // inferred from electronic annotation	0003676 // nucleic acid binding // inferred from electronic annotation	---	---	---
A_23_P46639	C8A	complement component 8, alpha polypeptide	chr1p32	0	0	731	Hs.93210	P07357 // Q05CV2	NM_000562	0006955 // immune response // inferred from electronic annotation // 0006955 // immune response // traceable author statement // 0006956 // complement activation // inferred from direct assay // 0006957 // complement activation, alternative pathway // inferred from electronic annotation // 0006958 // complement activation, classical pathway // inferred from electronic annotation // 0019835 // cyt…	0005576 // extracellular region // not recorded // 0005576 // extracellular region // inferred from electronic annotation // 0005579 // membrane attack complex // inferred from direct assay // 0005579 // membrane attack complex // inferred from electronic annotation // 0005615 // extracellular space // traceable author statement // 0005886 // plasma membrane // inferred from electronic annotation…	---	Complement_Activation_Classical // GenMAPP	---	---
A_23_P51419	NA	NA	NA	NA	NA	NA	NA	NA	NA	NA	NA	NA	NA	NA	NA
p-value=	3.71724e-09
Entrez.ID	Position	Location	Probe.Set.ID	dbSNP.RS.ID	Chromosome	Physical.Position	Allele.A	Allele.B	Gene.Symbol	Gene.Title	Chromosomal.Location	URL.Pubmed	URL.Ensembl	UniGene.ID	SwissProt	RefSeq.Transcript.ID	Gene.Ontology.Biological.Process	Gene.Ontology.Cellular.Component	Gene.Ontology.Molecular.Function	Pathway	InterPro	Trans.Membrane	ks.p.value	min.p.value
10526	downstream	268954	SNP_A-1659373	rs1896904	12	30404235	C	T	IPO8	importin 8	chr12p11.21	0	0	Hs.505136	B7Z7M3 // O15397 // Q59F59	NM_006390	0000059 // protein import into nucleus, docking // inferred from electronic annotation // 0006810 // transport // inferred from electronic annotation // 0006886 // intracellular protein transport // inferred from electronic annotation // 0007165 // signal transduction // traceable author statement // 0015031 // protein transport // inferred from electronic annotation	0005634 // nucleus // inferred from electronic annotation // 0005643 // nuclear pore // inferred from electronic annotation // 0005737 // cytoplasm // inferred from electronic annotation	0005488 // binding // inferred from electronic annotation // 0005515 // protein binding // inferred from physical interaction // 0008536 // Ran GTPase binding // traceable author statement // 0008565 // protein transporter activity // inferred from electronic annotation	---	---	---	0.237325	0.00131105
83857	upstream	575276	SNP_A-1659373	rs1896904	12	30404235	C	T	TMTC1	transmembrane and tetratricopeptide repeat containing 1	chr12p11.22	0	0	Hs.401954	B3KVW1 // Q5K675 // Q8IUR5	NM_175861	---	0016020 // membrane // inferred from electronic annotation // 0016021 // integral to membrane // inferred from electronic annotation	0005488 // binding // inferred from electronic annotation	---	IPR011716 // Tetratricopeptide TPR_3 // 0.0092	uc001riz.1 // span:4-21,34-56,61-78,83-105 // numtm:4 // uc001rja.1 // span:7-26,46-68,89-111,121-143,170-192 // numtm:5 // uc001rjb.1 // span:4-23,35-57,88-110,210-232,247-264,277-299,304-321,326-348 // numtm:8 // NP_787057.2 // span:4-23,35-57,88-110,210-232,247-264,277-299,304-321,326-348 // numtm:8 // BAB71057.1 // span:31-53,73-95,116-138,148-170,197-219 // numtm:5 // BAG53923.1 // span:4-21…	0.237325	0.00131105
Cluster Genes	Gene Symbol	Gene Title	Chromosomal Location	URL Pubmed	URL Ensembl	Entrez	UniGene ID	SwissProt	RefSeq Transcript ID	Gene Ontology Biological Process	Gene Ontology Cellular Component	Gene Ontology Molecular Function	Pathway	InterPro	Trans Membrane
A_23_P107623	SERPINB12	serpin peptidase inhibitor, clade B (ovalbumin), member 12	---	0	0	89777	Hs.348541	Q3SYB4 // Q3SYB5 // Q96P63	NM_080474	0042177 // negative regulation of protein catabolic process // non-traceable author statement	0005737 // cytoplasm // non-traceable author statement // 0005737 // cytoplasm // inferred from electronic annotation	0004867 // serine-type endopeptidase inhibitor activity // inferred from mutant phenotype // 0004867 // serine-type endopeptidase inhibitor activity // inferred from electronic annotation // 0019899 // enzyme binding // non-traceable author statement // 0030414 // peptidase inhibitor activity // inferred from electronic annotation	---	---	---
A_23_P125798	NA	NA	NA	NA	NA	NA	NA	NA	NA	NA	NA	NA	NA	NA	NA
A_23_P125972	PRDM16	PR domain containing 16	chr1p36.23-p33	0	0	63976	Hs.99500	B1AJP7 // B1AJP8 // Q9HAZ2	NM_022114 // NM_199454	0000122 // negative regulation of transcription from RNA polymerase II promoter // inferred from direct assay // 0006350 // transcription // inferred from electronic annotation // 0006355 // regulation of transcription, DNA-dependent // inferred by curator // 0022008 // neurogenesis // inferred from electronic annotation // 0030512 // negative regulation of transforming growth factor beta recepto…	0005622 // intracellular // inferred from electronic annotation // 0005634 // nucleus // inferred by curator // 0005634 // nucleus // inferred from direct assay // 0005634 // nucleus // inferred from electronic annotation // 0017053 // transcriptional repressor complex // inferred from sequence or structural similarity	0003676 // nucleic acid binding // inferred from electronic annotation // 0003677 // DNA binding // inferred from electronic annotation // 0003700 // transcription factor activity // non-traceable author statement // 0003713 // transcription coactivator activity // inferred from sequence or structural similarity // 0005515 // protein binding // inferred from physical interaction // 0005515 // pro…	---	---	---
A_23_P146620	OR1J4	olfactory receptor, family 1, subfamily J, member 4	chr9q34.11	0	0	26219	Hs.632679	A3KME5 // Q8NGS1	NM_001004452	0007165 // signal transduction // inferred from electronic annotation // 0007186 // G-protein coupled receptor protein signaling pathway // inferred from electronic annotation // 0007608 // sensory perception of smell // inferred from electronic annotation // 0050896 // response to stimulus // inferred from electronic annotation	0005886 // plasma membrane // inferred from electronic annotation // 0016020 // membrane // inferred from electronic annotation // 0016021 // integral to membrane // inferred from electronic annotation	0004871 // signal transducer activity // inferred from electronic annotation // 0004872 // receptor activity // inferred from electronic annotation // 0004930 // G-protein coupled receptor activity // inferred from electronic annotation // 0004984 // olfactory receptor activity // inferred from electronic annotation	---	---	---
A_23_P24653	NA	NA	NA	NA	NA	NA	NA	NA	NA	NA	NA	NA	NA	NA	NA
A_23_P42680	TARP // TRGC2	TCR gamma alternate reading frame protein // T cell receptor gamma constant 2	chr7p14 // chr7p15-p14	0	0	445347	Hs.534032	A2JGV3 // A2N8H6 // A2NUW5 // P03979 // Q0VGM3	NM_001003799 // NM_001003806	0006955 // immune response // non-traceable author statement	0005886 // plasma membrane // non-traceable author statement	0004872 // receptor activity // inferred from electronic annotation // 0042287 // MHC protein binding // non-traceable author statement // 0042605 // peptide antigen binding // non-traceable author statement	---	---	uc003tfu.1 // span:93-115 // numtm:1 // uc003tfv.1 // span:93-115 // numtm:1 // uc003tgb.1 // span:77-99 // numtm:1 // uc003tgc.1 // span:77-99 // numtm:1 // uc003tgd.1 // span:77-99 // numtm:1 // uc003tge.1 // span:281-303 // numtm:1 // NP_001003806.1 // span:77-99 // numtm:1 // AAI05590.1 // span:77-99 // numtm:1 // AAA61123.1 // span:305-327 // numtm:1 // ENSP00000413437 // span:154-176 // num…
A_23_P43595	KIF24	kinesin family member 24	chr9p13.3	0	0	347240	Hs.710246	A6ND39 // Q5T7B8	NM_194313	0007018 // microtubule-based movement // inferred from electronic annotation	0005874 // microtubule // inferred from electronic annotation	0000166 // nucleotide binding // inferred from electronic annotation // 0003774 // motor activity // inferred from electronic annotation // 0003777 // microtubule motor activity // inferred from electronic annotation // 0005524 // ATP binding // inferred from electronic annotation	---	---	---
A_23_P46879	PNLIP	pancreatic lipase	chr10q26.1	0	0	5406	Hs.501135	P16233 // Q5VSQ2	NM_000936	0006629 // lipid metabolic process // inferred from electronic annotation // 0009791 // post-embryonic development // inferred from electronic annotation // 0016042 // lipid catabolic process // inferred from electronic annotation // 0030299 // intestinal cholesterol absorption // inferred from electronic annotation // 0033993 // response to lipid // inferred from electronic annotation // 0043434…	0005576 // extracellular region // inferred from electronic annotation // 0005615 // extracellular space // inferred from electronic annotation	0003824 // catalytic activity // inferred from electronic annotation // 0004806 // triacylglycerol lipase activity // traceable author statement // 0004806 // triacylglycerol lipase activity // inferred from electronic annotation // 0016787 // hydrolase activity // inferred from electronic annotation	---	---	---
A_23_P5699	NA	NA	NA	NA	NA	NA	NA	NA	NA	NA	NA	NA	NA	NA	NA
A_23_P76312	GUCY2C	guanylate cyclase 2C (heat stable enterotoxin receptor)	chr12p12	0	0	2984	Hs.524278	B2RMY6 // P25092	NM_004963	0006182 // cGMP biosynthetic process // inferred from electronic annotation // 0006468 // protein amino acid phosphorylation // inferred from electronic annotation // 0007168 // receptor guanylyl cyclase signaling pathway // traceable author statement // 0007242 // intracellular signaling cascade // inferred from electronic annotation // 0009190 // cyclic nucleotide biosynthetic process // inferr…	0016020 // membrane // inferred from electronic annotation // 0016021 // integral to membrane // inferred from electronic annotation	0000166 // nucleotide binding // inferred from electronic annotation // 0004383 // guanylate cyclase activity // traceable author statement // 0004383 // guanylate cyclase activity // inferred from electronic annotation // 0004672 // protein kinase activity // inferred from electronic annotation // 0004713 // protein tyrosine kinase activity // inferred from electronic annotation // 0004872 // re…	---	IPR001245 // Tyrosine protein kinase // 7.3E-8 // IPR001245 // Tyrosine protein kinase // 7.7E-7	uc001rcd.1 // span:321-340,432-454 // numtm:2 // AAA36655.1 // span:321-340,432-454 // numtm:2 // ENSP00000261170 // span:321-340,432-454 // numtm:2
p-value=	3.71724e-09
Entrez.ID	Position	Location	Probe.Set.ID	dbSNP.RS.ID	Chromosome	Physical.Position	Allele.A	Allele.B	Gene.Symbol	Gene.Title	Chromosomal.Location	URL.Pubmed	URL.Ensembl	UniGene.ID	SwissProt	RefSeq.Transcript.ID	Gene.Ontology.Biological.Process	Gene.Ontology.Cellular.Component	Gene.Ontology.Molecular.Function	Pathway	InterPro	Trans.Membrane	ks.p.value	min.p.value
10526	downstream	283904	SNP_A-1727219	rs10506067	12	30389285	C	T	IPO8	importin 8	chr12p11.21	0	0	Hs.505136	B7Z7M3 // O15397 // Q59F59	NM_006390	0000059 // protein import into nucleus, docking // inferred from electronic annotation // 0006810 // transport // inferred from electronic annotation // 0006886 // intracellular protein transport // inferred from electronic annotation // 0007165 // signal transduction // traceable author statement // 0015031 // protein transport // inferred from electronic annotation	0005634 // nucleus // inferred from electronic annotation // 0005643 // nuclear pore // inferred from electronic annotation // 0005737 // cytoplasm // inferred from electronic annotation	0005488 // binding // inferred from electronic annotation // 0005515 // protein binding // inferred from physical interaction // 0008536 // Ran GTPase binding // traceable author statement // 0008565 // protein transporter activity // inferred from electronic annotation	---	---	---	0.237325	0.00131105
83857	upstream	560326	SNP_A-1727219	rs10506067	12	30389285	C	T	TMTC1	transmembrane and tetratricopeptide repeat containing 1	chr12p11.22	0	0	Hs.401954	B3KVW1 // Q5K675 // Q8IUR5	NM_175861	---	0016020 // membrane // inferred from electronic annotation // 0016021 // integral to membrane // inferred from electronic annotation	0005488 // binding // inferred from electronic annotation	---	IPR011716 // Tetratricopeptide TPR_3 // 0.0092	uc001riz.1 // span:4-21,34-56,61-78,83-105 // numtm:4 // uc001rja.1 // span:7-26,46-68,89-111,121-143,170-192 // numtm:5 // uc001rjb.1 // span:4-23,35-57,88-110,210-232,247-264,277-299,304-321,326-348 // numtm:8 // NP_787057.2 // span:4-23,35-57,88-110,210-232,247-264,277-299,304-321,326-348 // numtm:8 // BAB71057.1 // span:31-53,73-95,116-138,148-170,197-219 // numtm:5 // BAG53923.1 // span:4-21…	0.237325	0.00131105
Cluster Genes	Gene Symbol	Gene Title	Chromosomal Location	URL Pubmed	URL Ensembl	Entrez	UniGene ID	SwissProt	RefSeq Transcript ID	Gene Ontology Biological Process	Gene Ontology Cellular Component	Gene Ontology Molecular Function	Pathway	InterPro	Trans Membrane
A_23_P107623	SERPINB12	serpin peptidase inhibitor, clade B (ovalbumin), member 12	---	0	0	89777	Hs.348541	Q3SYB4 // Q3SYB5 // Q96P63	NM_080474	0042177 // negative regulation of protein catabolic process // non-traceable author statement	0005737 // cytoplasm // non-traceable author statement // 0005737 // cytoplasm // inferred from electronic annotation	0004867 // serine-type endopeptidase inhibitor activity // inferred from mutant phenotype // 0004867 // serine-type endopeptidase inhibitor activity // inferred from electronic annotation // 0019899 // enzyme binding // non-traceable author statement // 0030414 // peptidase inhibitor activity // inferred from electronic annotation	---	---	---
A_23_P125798	NA	NA	NA	NA	NA	NA	NA	NA	NA	NA	NA	NA	NA	NA	NA
A_23_P125972	PRDM16	PR domain containing 16	chr1p36.23-p33	0	0	63976	Hs.99500	B1AJP7 // B1AJP8 // Q9HAZ2	NM_022114 // NM_199454	0000122 // negative regulation of transcription from RNA polymerase II promoter // inferred from direct assay // 0006350 // transcription // inferred from electronic annotation // 0006355 // regulation of transcription, DNA-dependent // inferred by curator // 0022008 // neurogenesis // inferred from electronic annotation // 0030512 // negative regulation of transforming growth factor beta recepto…	0005622 // intracellular // inferred from electronic annotation // 0005634 // nucleus // inferred by curator // 0005634 // nucleus // inferred from direct assay // 0005634 // nucleus // inferred from electronic annotation // 0017053 // transcriptional repressor complex // inferred from sequence or structural similarity	0003676 // nucleic acid binding // inferred from electronic annotation // 0003677 // DNA binding // inferred from electronic annotation // 0003700 // transcription factor activity // non-traceable author statement // 0003713 // transcription coactivator activity // inferred from sequence or structural similarity // 0005515 // protein binding // inferred from physical interaction // 0005515 // pro…	---	---	---
A_23_P146620	OR1J4	olfactory receptor, family 1, subfamily J, member 4	chr9q34.11	0	0	26219	Hs.632679	A3KME5 // Q8NGS1	NM_001004452	0007165 // signal transduction // inferred from electronic annotation // 0007186 // G-protein coupled receptor protein signaling pathway // inferred from electronic annotation // 0007608 // sensory perception of smell // inferred from electronic annotation // 0050896 // response to stimulus // inferred from electronic annotation	0005886 // plasma membrane // inferred from electronic annotation // 0016020 // membrane // inferred from electronic annotation // 0016021 // integral to membrane // inferred from electronic annotation	0004871 // signal transducer activity // inferred from electronic annotation // 0004872 // receptor activity // inferred from electronic annotation // 0004930 // G-protein coupled receptor activity // inferred from electronic annotation // 0004984 // olfactory receptor activity // inferred from electronic annotation	---	---	---
A_23_P24653	NA	NA	NA	NA	NA	NA	NA	NA	NA	NA	NA	NA	NA	NA	NA
A_23_P42680	TARP // TRGC2	TCR gamma alternate reading frame protein // T cell receptor gamma constant 2	chr7p14 // chr7p15-p14	0	0	445347	Hs.534032	A2JGV3 // A2N8H6 // A2NUW5 // P03979 // Q0VGM3	NM_001003799 // NM_001003806	0006955 // immune response // non-traceable author statement	0005886 // plasma membrane // non-traceable author statement	0004872 // receptor activity // inferred from electronic annotation // 0042287 // MHC protein binding // non-traceable author statement // 0042605 // peptide antigen binding // non-traceable author statement	---	---	uc003tfu.1 // span:93-115 // numtm:1 // uc003tfv.1 // span:93-115 // numtm:1 // uc003tgb.1 // span:77-99 // numtm:1 // uc003tgc.1 // span:77-99 // numtm:1 // uc003tgd.1 // span:77-99 // numtm:1 // uc003tge.1 // span:281-303 // numtm:1 // NP_001003806.1 // span:77-99 // numtm:1 // AAI05590.1 // span:77-99 // numtm:1 // AAA61123.1 // span:305-327 // numtm:1 // ENSP00000413437 // span:154-176 // num…
A_23_P43595	KIF24	kinesin family member 24	chr9p13.3	0	0	347240	Hs.710246	A6ND39 // Q5T7B8	NM_194313	0007018 // microtubule-based movement // inferred from electronic annotation	0005874 // microtubule // inferred from electronic annotation	0000166 // nucleotide binding // inferred from electronic annotation // 0003774 // motor activity // inferred from electronic annotation // 0003777 // microtubule motor activity // inferred from electronic annotation // 0005524 // ATP binding // inferred from electronic annotation	---	---	---
A_23_P46879	PNLIP	pancreatic lipase	chr10q26.1	0	0	5406	Hs.501135	P16233 // Q5VSQ2	NM_000936	0006629 // lipid metabolic process // inferred from electronic annotation // 0009791 // post-embryonic development // inferred from electronic annotation // 0016042 // lipid catabolic process // inferred from electronic annotation // 0030299 // intestinal cholesterol absorption // inferred from electronic annotation // 0033993 // response to lipid // inferred from electronic annotation // 0043434…	0005576 // extracellular region // inferred from electronic annotation // 0005615 // extracellular space // inferred from electronic annotation	0003824 // catalytic activity // inferred from electronic annotation // 0004806 // triacylglycerol lipase activity // traceable author statement // 0004806 // triacylglycerol lipase activity // inferred from electronic annotation // 0016787 // hydrolase activity // inferred from electronic annotation	---	---	---
A_23_P5699	NA	NA	NA	NA	NA	NA	NA	NA	NA	NA	NA	NA	NA	NA	NA
A_23_P76312	GUCY2C	guanylate cyclase 2C (heat stable enterotoxin receptor)	chr12p12	0	0	2984	Hs.524278	B2RMY6 // P25092	NM_004963	0006182 // cGMP biosynthetic process // inferred from electronic annotation // 0006468 // protein amino acid phosphorylation // inferred from electronic annotation // 0007168 // receptor guanylyl cyclase signaling pathway // traceable author statement // 0007242 // intracellular signaling cascade // inferred from electronic annotation // 0009190 // cyclic nucleotide biosynthetic process // inferr…	0016020 // membrane // inferred from electronic annotation // 0016021 // integral to membrane // inferred from electronic annotation	0000166 // nucleotide binding // inferred from electronic annotation // 0004383 // guanylate cyclase activity // traceable author statement // 0004383 // guanylate cyclase activity // inferred from electronic annotation // 0004672 // protein kinase activity // inferred from electronic annotation // 0004713 // protein tyrosine kinase activity // inferred from electronic annotation // 0004872 // re…	---	IPR001245 // Tyrosine protein kinase // 7.3E-8 // IPR001245 // Tyrosine protein kinase // 7.7E-7	uc001rcd.1 // span:321-340,432-454 // numtm:2 // AAA36655.1 // span:321-340,432-454 // numtm:2 // ENSP00000261170 // span:321-340,432-454 // numtm:2
p-value=	3.76013e-09
Entrez.ID	Position	Location	Probe.Set.ID	dbSNP.RS.ID	Chromosome	Physical.Position	Allele.A	Allele.B	Gene.Symbol	Gene.Title	Chromosomal.Location	URL.Pubmed	URL.Ensembl	UniGene.ID	SwissProt	RefSeq.Transcript.ID	Gene.Ontology.Biological.Process	Gene.Ontology.Cellular.Component	Gene.Ontology.Molecular.Function	Pathway	InterPro	Trans.Membrane	ks.p.value	min.p.value
1603	downstream	400166	SNP_A-1725012	rs10483268	14	21703480	A	C	DAD1	defender against cell death 1	chr14q11-q12	0	0	Hs.82890	P61803 // Q53G02	NM_001344	0001824 // blastocyst development // inferred from electronic annotation // 0006915 // apoptosis // inferred from electronic annotation // 0006916 // anti-apoptosis // traceable author statement // 0006916 // anti-apoptosis // inferred from electronic annotation // 0007584 // response to nutrient // inferred from electronic annotation // 0018279 // protein amino acid N-linked glycosylation via as…	0008250 // oligosaccharyltransferase complex // traceable author statement // 0016020 // membrane // inferred from electronic annotation // 0016021 // integral to membrane // inferred from electronic annotation	0004579 // dolichyl-diphosphooligosaccharide-protein glycotransferase activity // inferred by curator // 0004579 // dolichyl-diphosphooligosaccharide-protein glycotransferase activity // inferred from electronic annotation // 0016740 // transferase activity // inferred from electronic annotation	---	---	uc001wgl.1 // span:29-51,56-78,93-112 // numtm:3 // NP_001335.1 // span:29-51,56-78,93-112 // numtm:3 // AAH07403.1 // span:29-51,56-78,93-112 // numtm:3 // AAH09798.1 // span:29-51,56-78,93-112 // numtm:3 // BAA03650.1 // span:29-51,56-78,93-112 // numtm:3 // ENSP00000250498 // span:29-51,56-78,93-112 // numtm:3	0.489934	0.00131105
Cluster Genes	Gene Symbol	Gene Title	Chromosomal Location	URL Pubmed	URL Ensembl	Entrez	UniGene ID	SwissProt	RefSeq Transcript ID	Gene Ontology Biological Process	Gene Ontology Cellular Component	Gene Ontology Molecular Function	Pathway	InterPro	Trans Membrane
A_23_P141346	MPP3	membrane protein, palmitoylated 3 (MAGUK p55 subfamily member 3)	chr17q21.31	0	0	4356	Hs.396566	B2R7N0 // B4DS20 // Q13368 // Q59G77	NM_001932 // NR_003562	0007165 // signal transduction // traceable author statement	0005887 // integral to plasma membrane // traceable author statement // 0009986 // cell surface // inferred from direct assay	0004385 // guanylate kinase activity // traceable author statement // 0005515 // protein binding // inferred from electronic annotation // 0030165 // PDZ domain binding // inferred from electronic annotation	---	IPR001452 // Src homology-3 // 0.071 // IPR001452 // Src homology-3 // 0.071	---
A_23_P57248	C20orf173	chromosome 20 open reading frame 173	chr20q11.22	0	0	140873	Hs.158680	Q96LM9	NM_001145350 // NR_026933	---	---	---	---	---	ENSP00000403566 // span:7-24 // numtm:1
A_23_P74852	LOC100289848 // PIGC	similar to phosphatidylinositol glycan, class C // phosphatidylinositol glycan anchor biosynthesis, class C	chr1q23-q25	0	0	5279	Hs.188456	Q92535	NM_002642 // NM_153747 // XR_079282	0006506 // GPI anchor biosynthetic process // inferred from electronic annotation // 0006506 // GPI anchor biosynthetic process // traceable author statement // 0016254 // preassembly of GPI anchor in ER membrane // not recorded	0005783 // endoplasmic reticulum // inferred from electronic annotation // 0005789 // endoplasmic reticulum membrane // traceable author statement // 0016020 // membrane // inferred from electronic annotation // 0016021 // integral to membrane // inferred from electronic annotation	0003824 // catalytic activity // traceable author statement // 0016740 // transferase activity // inferred from electronic annotation // 0016757 // transferase activity, transferring glycosyl groups // inferred from electronic annotation // 0017176 // phosphatidylinositol N-acetylglucosaminyltransferase activity // inferred from electronic annotation	---	---	uc001gil.1 // span:51-73,78-100,120-137,147-164,171-193,197-214,227-244,248-270 // numtm:8 // uc001gim.1 // span:51-73,78-100,120-137,147-164,171-193,197-214,227-244,248-270 // numtm:8 // uc001gin.1 // span:51-73,78-100,120-137,147-164,171-193,197-214,227-244,248-270 // numtm:8 // uc001gio.1 // span:51-73,78-100,120-137,147-164,171-193,197-214,227-244,248-270 // numtm:8 // NP_002633.1 // span:51-…
A_23_P80626	PRRT3	proline-rich transmembrane protein 3	chr3p25.3	0	0	285368	Hs.598147	B4DK01 // Q5FWE3	NM_207351	---	0016020 // membrane // inferred from electronic annotation // 0016021 // integral to membrane // inferred from electronic annotation	---	---	---	uc003bul.1 // span:5-27,473-495,502-521,543-565,572-594,598-620,640-662 // numtm:7 // NP_997234.3 // span:5-27,473-495,502-521,543-565,572-594,598-620,640-662 // numtm:7 // BAG59013.1 // span:5-27 // numtm:1 // AAH40508.1 // span:89-111,115-132,153-175,190-212,219-241,256-278,291-313 // numtm:7 // ENSP00000404734 // span:5-27 // numtm:1 // ENSP00000388896 // span:5-27 // numtm:1 // ENSP0000039251…
p-value=	3.79305e-09
Entrez.ID	Position	Location	Probe.Set.ID	dbSNP.RS.ID	Chromosome	Physical.Position	Allele.A	Allele.B	Gene.Symbol	Gene.Title	Chromosomal.Location	URL.Pubmed	URL.Ensembl	UniGene.ID	SwissProt	RefSeq.Transcript.ID	Gene.Ontology.Biological.Process	Gene.Ontology.Cellular.Component	Gene.Ontology.Molecular.Function	Pathway	InterPro	Trans.Membrane	ks.p.value	min.p.value
[truncated: 4,259 more rows]
