# Supplementary material for: Co-regulatory expression quantitative trait loci mapping: method and application to endometrial cancer
Source: BMC Med Genomics. 2011 Jan 12;4:6. doi: 10.1186/1755-8794-4-6 (PMC3032645; doi:10.1186/1755-8794-4-6)
Supplement: Additional file 3 — creQTL Gene Ontology. All results of Gene Ontology testing for creQTL. [file 1755-8794-4-6-S3.ZIP › Add.File.3.xls]

## Sheet: crQTL.GO.BP
Category ID	Category Size	Category Title	Raw p-value	FDR q-value
7214	18	gamma-aminobutyric acid signaling pathway	0	0
7612	21	learning	0	0
7411	62	axon guidance	0	0
7156	69	homophilic cell adhesion	0	0
7417	80	central nervous system development	0	0
7155	320	cell adhesion	0	0
45944	203	positive regulation of transcription from RNA polymerase II promoter	0.0001	0.0081
7399	225	nervous system development	0.0001	0.0081
45595	12	regulation of cell differentiation	0.0002	0.0144
48754	19	branching morphogenesis of a tube	0.0003	0.0176727
30900	42	forebrain development	0.0003	0.0176727
45165	29	cell fate commitment	0.0005	0.027
43065	69	positive regulation of apoptosis	0.0008	0.0398769
7224	16	smoothened signaling pathway	0.001	0.0432
7420	74	brain development	0.001	0.0432
30326	35	embryonic limb morphogenesis	0.0011	0.0432
7169	56	transmembrane receptor protein tyrosine kinase signaling pathway	0.0012	0.0432
6813	94	potassium ion transport	0.0012	0.0432
16337	51	cell-cell adhesion	0.0016	0.0545684
9954	12	proximal/distal pattern formation	0.0018	0.05832
21983	12	pituitary gland development	0.0022	0.0594
9952	44	anterior/posterior pattern formation	0.0022	0.0594
7507	90	heart development	0.0022	0.0594
7268	122	synaptic transmission	0.0022	0.0594
2053	14	positive regulation of mesenchymal cell proliferation	0.0027	0.0696
10811	18	positive regulation of cell-substrate adhesion	0.0029	0.0696
6811	330	ion transport	0.0029	0.0696
30154	290	cell differentiation	0.0031	0.0715034
7389	37	pattern specification process	0.0032	0.0715034
31016	19	pancreas development	0.0035	0.0756
7194	11	negative regulation of adenylate cyclase activity	0.0038	0.07695
1501	95	skeletal system development	0.0038	0.07695
30879	24	mammary gland development	0.0045	0.0883636
7275	509	multicellular organismal development	0.0048	0.0914824
8306	11	associative learning	0.0058	0.107383
9953	23	dorsal/ventral pattern formation	0.0063	0.110335
42127	54	regulation of cell proliferation	0.0063	0.110335
1701	87	in utero embryonic development	0.0065	0.110842
7610	26	behavior	0.0071	0.11664
1570	30	vasculogenesis	0.0072	0.11664
10243	20	response to organic nitrogen	0.0074	0.116956
30198	50	extracellular matrix organization	0.0082	0.123709
35176	10	social behavior	0.0083	0.123709
1569	13	patterning of blood vessels	0.0084	0.123709
48538	16	thymus development	0.0089	0.12816
42474	11	middle ear morphogenesis	0.0094	0.132417
1656	17	metanephros development	0.0099	0.13365
1822	39	kidney development	0.0099	0.13365
48167	14	regulation of synaptic plasticity	0.0104	0.137376
7218	54	neuropeptide signaling pathway	0.0106	0.137376
35023	46	regulation of Rho protein signal transduction	0.0109	0.138494
1975	11	response to amphetamine	0.0124	0.15
7613	19	memory	0.0125	0.15
165	29	MAPKKK cascade	0.0125	0.15
7165	1077	signal transduction	0.013	0.153164
42391	16	regulation of membrane potential	0.0135	0.156214
48706	12	embryonic skeletal system development	0.0149	0.169389
30335	37	positive regulation of cell migration	0.0156	0.17429
7189	20	activation of adenylate cyclase activity by G-protein signaling pathway	0.0159	0.174631
30324	55	lung development	0.017	0.18144
30178	21	negative regulation of Wnt receptor signaling pathway	0.0171	0.18144
7242	178	intracellular signaling cascade	0.0174	0.18144
42102	21	positive regulation of T cell proliferation	0.0179	0.18144
42475	27	odontogenesis of dentine-containing tooth	0.018	0.18144
1889	32	liver development	0.0182	0.18144
43406	11	positive regulation of MAP kinase activity	0.019	0.186545
9190	15	cyclic nucleotide biosynthetic process	0.0199	0.189826
45785	14	positive regulation of cell adhesion	0.0205	0.189826
9887	95	organ morphogenesis	0.0205	0.189826
42632	13	cholesterol homeostasis	0.0207	0.189826
10553	25	negative regulation of specific transcription from RNA polymerase II promoter	0.0215	0.189826
48066	10	pigmentation during development	0.0216	0.189826
48511	14	rhythmic process	0.0216	0.189826
1837	12	epithelial to mesenchymal transition	0.0223	0.189826
48646	14	anatomical structure formation involved in morphogenesis	0.0226	0.189826
1755	18	neural crest cell migration	0.0226	0.189826
7018	38	microtubule-based movement	0.0231	0.189826
45471	36	response to ethanol	0.0236	0.189826
15914	12	phospholipid transport	0.024	0.189826
6816	83	calcium ion transport	0.0241	0.189826
40007	17	growth	0.0244	0.189826
7215	10	glutamate signaling pathway	0.0245	0.189826
6958	12	complement activation, classical pathway	0.0248	0.189826
9749	28	response to glucose stimulus	0.0248	0.189826
7266	15	Rho protein signal transduction	0.0249	0.189826
7416	16	synaptogenesis	0.0268	0.201681
30901	14	midbrain development	0.0273	0.201681
6469	21	negative regulation of protein kinase activity	0.0274	0.201681
48589	11	developmental growth	0.0277	0.201681
30902	14	hindbrain development	0.029	0.2088
8285	174	negative regulation of cell proliferation	0.0299	0.212914
1525	79	angiogenesis	0.0305	0.213213
30301	11	cholesterol transport	0.0306	0.213213
1657	19	ureteric bud development	0.0325	0.223425
48663	16	neuron fate commitment	0.0329	0.223425
7050	59	cell cycle arrest	0.0331	0.223425
7569	17	cell aging	0.0344	0.2268
7626	45	locomotory behavior	0.0346	0.2268
7281	17	germ cell development	0.0348	0.2268
6821	33	chloride transport	0.035	0.2268
43010	23	camera-type eye development	0.0355	0.227762
7628	17	adult walking behavior	0.036	0.228706
51216	34	cartilage development	0.0369	0.232148
48662	11	negative regulation of smooth muscle cell proliferation	0.0378	0.234
45907	13	positive regulation of vasoconstriction	0.038	0.234
7267	152	cell-cell signaling	0.0384	0.234
45665	21	negative regulation of neuron differentiation	0.0388	0.234
51056	29	regulation of small GTPase mediated signal transduction	0.039	0.234
7154	49	cell communication	0.0396	0.23542
16338	13	calcium-independent cell-cell adhesion	0.0401	0.235849
59	10	protein import into nucleus, docking	0.0404	0.235849
10468	39	regulation of gene expression	0.0408	0.236057
7202	13	activation of phospholipase C activity	0.0412	0.236262
19226	12	transmission of nerve impulse	0.042	0.238737
7422	15	peripheral nervous system development	0.0424	0.238915
7205	20	activation of protein kinase C activity by G-protein coupled receptor protein signaling pathway	0.045	0.251379
21766	10	hippocampus development	0.0454	0.251446
7568	41	aging	0.047	0.257593
31100	24	organ regeneration	0.0477	0.257593
45666	20	positive regulation of neuron differentiation	0.048	0.257593
22008	15	neurogenesis	0.0481	0.257593
16477	44	cell migration	0.0513	0.272479
7204	47	elevation of cytosolic calcium ion concentration	0.0529	0.276307
46716	11	muscle maintenance	0.0531	0.276307
8543	16	fibroblast growth factor receptor signaling pathway	0.0533	0.276307
42493	134	response to drug	0.0566	0.28857
7586	23	digestion	0.0578	0.28857
31290	14	retinal ganglion cell axon guidance	0.0579	0.28857
45429	12	positive regulation of nitric oxide biosynthetic process	0.058	0.28857
9408	22	response to heat	0.0584	0.28857
51384	40	response to glucocorticoid stimulus	0.059	0.28857
16481	68	negative regulation of transcription	0.0592	0.28857
45892	53	negative regulation of transcription, DNA-dependent	0.0593	0.28857
40014	14	regulation of multicellular organism growth	0.0603	0.28857
6351	14	transcription, DNA-dependent	0.0609	0.28857
1709	12	cell fate determination	0.0611	0.28857
10552	27	positive regulation of specific transcription from RNA polymerase II promoter	0.0615	0.28857
723	10	telomere maintenance	0.0618	0.28857
7566	17	embryo implantation	0.0619	0.28857
7611	25	learning or memory	0.0625	0.289286
1759	10	induction of an organ	0.0636	0.2898
7257	16	activation of JUN kinase activity	0.064	0.2898
9790	48	embryonic development	0.0641	0.2898
48468	13	cell development	0.0644	0.2898
31175	22	neuron projection development	0.0653	0.291156
10001	12	glial cell differentiation	0.0656	0.291156
188	10	inactivation of MAPK activity	0.0661	0.29138
45860	15	positive regulation of protein kinase activity	0.0667	0.292038
187	43	activation of MAPK activity	0.0688	0.297648
7157	13	heterophilic cell adhesion	0.0689	0.297648
7631	19	feeding behavior	0.071	0.303515
7528	13	neuromuscular junction development	0.0717	0.303515
7368	25	determination of left/right symmetry	0.0723	0.303515
1764	45	neuron migration	0.0725	0.303515
14070	42	response to organic cyclic substance	0.0726	0.303515
30182	40	neuron differentiation	0.0741	0.306252
7605	63	sensory perception of sound	0.0742	0.306252
51789	22	response to protein stimulus	0.0752	0.3078
30073	17	insulin secretion	0.0756	0.3078
50731	17	positive regulation of peptidyl-tyrosine phosphorylation	0.076	0.3078
1662	12	behavioral fear response	0.0767	0.308706
43278	13	response to morphine	0.0776	0.3104
51482	11	elevation of cytosolic calcium ion concentration during G-protein signaling, coupled to IP3 second messenger (phospholipase C activating)	0.0782	0.310881
32355	33	response to estradiol stimulus	0.0793	0.313332
43433	13	negative regulation of transcription factor activity	0.0807	0.315022
42733	16	embryonic digit morphogenesis	0.0807	0.315022
45786	21	negative regulation of cell cycle	0.0814	0.315851
30334	24	regulation of cell migration	0.0828	0.319371
51402	12	neuron apoptosis	0.0839	0.321699
7159	13	leukocyte adhesion	0.0873	0.332767
48286	19	lung alveolus development	0.0887	0.3348
42060	32	wound healing	0.0892	0.3348
1503	42	ossification	0.0898	0.3348
6468	333	protein amino acid phosphorylation	0.0899	0.3348
7616	11	long-term memory	0.0917	0.338359
48666	20	neuron development	0.0919	0.338359
30097	33	hemopoiesis	0.0938	0.34293
1756	23	somitogenesis	0.0942	0.34293
8104	29	protein localization	0.097	0.351151
9116	11	nucleoside metabolic process	0.0992	0.356579
122	136	negative regulation of transcription from RNA polymerase II promoter	0.0996	0.356579
16311	64	dephosphorylation	0.1004	0.357468
8203	25	cholesterol metabolic process	0.1016	0.358161
42311	16	vasodilation	0.1017	0.358161
9791	43	post-embryonic development	0.1029	0.358839
43193	16	positive regulation of gene-specific transcription	0.103	0.358839
8344	18	adult locomotory behavior	0.1054	0.365236
1942	13	hair follicle development	0.1063	0.366396
6909	11	phagocytosis	0.1079	0.369943
34605	12	cellular response to heat	0.1103	0.376181
46326	10	positive regulation of glucose import	0.1114	0.37772
48169	14	regulation of long-term neuronal synaptic plasticity	0.1124	0.37772
43525	11	positive regulation of neuron apoptosis	0.1125	0.37772
32526	20	response to retinoic acid	0.1162	0.388132
45840	13	positive regulation of mitosis	0.1175	0.390462
30183	22	B cell differentiation	0.1184	0.391445
6796	15	phosphate metabolic process	0.1213	0.398618
48265	11	response to pain	0.1218	0.398618
6916	102	anti-apoptosis	0.1225	0.398894
7269	12	neurotransmitter secretion	0.1249	0.402985
1666	85	response to hypoxia	0.125	0.402985
30501	16	positive regulation of bone mineralization	0.126	0.404198
8584	25	male gonad development	0.1275	0.406995
6414	29	translational elongation	0.1289	0.409447
7369	12	gastrulation	0.1304	0.412191
45669	17	positive regulation of osteoblast differentiation	0.1347	0.422758
16358	17	dendrite development	0.1355	0.422758
31018	11	endocrine pancreas development	0.1357	0.422758
1934	18	positive regulation of protein amino acid phosphorylation	0.1368	0.424118
48536	14	spleen development	0.1375	0.424118
50776	11	regulation of immune response	0.1381	0.424118
60070	12	Wnt receptor signaling pathway through beta-catenin	0.1416	0.432815
19233	18	sensory perception of pain	0.1446	0.439133
6754	31	ATP biosynthetic process	0.1455	0.439133
1707	14	mesoderm formation	0.1457	0.439133
8542	18	visual learning	0.1482	0.443494
8045	10	motor axon guidance	0.1491	0.443494
30036	66	actin cytoskeleton organization	0.1492	0.443494
42384	11	cilium assembly	0.1521	0.449771
7409	46	axonogenesis	0.1527	0.449771
45596	19	negative regulation of cell differentiation	0.1552	0.452438
32313	25	regulation of Rab GTPase activity	0.1555	0.452438
45768	18	positive regulation of anti-apoptosis	0.1557	0.452438
1702	16	gastrulation with mouth forming second	0.1612	0.466329
6355	549	regulation of transcription, DNA-dependent	0.1625	0.468
6446	14	regulation of translational initiation	0.1681	0.481986
50852	18	T cell receptor signaling pathway	0.1691	0.482717
30155	18	regulation of cell adhesion	0.1708	0.484727
7585	19	respiratory gaseous exchange	0.1713	0.484727
6606	18	protein import into nucleus	0.1764	0.4968
48704	20	embryonic skeletal system morphogenesis	0.1771	0.4968
9725	27	response to hormone stimulus	0.1799	0.499569
45740	15	positive regulation of DNA replication	0.1801	0.499569
43066	92	negative regulation of apoptosis	0.1804	0.499569
51605	11	protein maturation by peptide bond cleavage	0.1877	0.515146
19370	10	leukotriene biosynthetic process	0.1887	0.515146
50679	24	positive regulation of epithelial cell proliferation	0.1898	0.515146
19722	23	calcium-mediated signaling	0.19	0.515146
8284	170	positive regulation of cell proliferation	0.19	0.515146
7219	28	Notch signaling pathway	0.1914	0.51678
46907	10	intracellular transport	0.1954	0.525391
19933	10	cAMP-mediated signaling	0.2008	0.536839
48661	21	positive regulation of smooth muscle cell proliferation	0.2028	0.536839
7188	20	G-protein signaling, coupled to cAMP nucleotide second messenger	0.2029	0.536839
9058	28	biosynthetic process	0.2034	0.536839
60021	24	palate development	0.2038	0.536839
1541	15	ovarian follicle development	0.2087	0.545725
9987	17	cellular process	0.2092	0.545725
1556	10	oocyte maturation	0.2097	0.545725
30512	12	negative regulation of transforming growth factor beta receptor signaling pathway	0.2116	0.548467
6605	22	protein targeting	0.2132	0.550413
8360	32	regulation of cell shape	0.2145	0.551571
6836	23	neurotransmitter transport	0.2166	0.552586
6350	935	transcription	0.2166	0.552586
6694	30	steroid biosynthetic process	0.2185	0.554567
45727	11	positive regulation of translation	0.2194	0.554567
7190	19	activation of adenylate cyclase activity	0.2202	0.554567
7623	19	circadian rhythm	0.2208	0.554567
32869	21	cellular response to insulin stimulus	0.2227	0.55718
30574	14	collagen catabolic process	0.2246	0.559209
18108	21	peptidyl-tyrosine phosphorylation	0.2255	0.559209
43526	11	neuroprotection	0.2261	0.559209
60041	11	retina development in camera-type eye	0.2273	0.56004
30521	23	androgen receptor signaling pathway	0.2291	0.562336
30318	10	melanocyte differentiation	0.2302	0.562904
9653	72	anatomical structure morphogenesis	0.2325	0.566391
43524	33	negative regulation of neuron apoptosis	0.2336	0.566939
1502	16	cartilage condensation	0.236	0.567059
7179	38	transforming growth factor beta receptor signaling pathway	0.2369	0.567059
31069	14	hair follicle morphogenesis	0.238	0.567059
45893	77	positive regulation of transcription, DNA-dependent	0.2381	0.567059
1558	36	regulation of cell growth	0.2384	0.567059
45494	17	photoreceptor cell maintenance	0.2389	0.567059
1937	12	negative regulation of endothelial cell proliferation	0.2445	0.577819
6885	10	regulation of pH	0.2466	0.577819
51781	25	positive regulation of cell division	0.2467	0.577819
9395	10	phospholipid catabolic process	0.247	0.577819
7548	13	sex differentiation	0.2481	0.578305
7187	28	G-protein signaling, coupled to cyclic nucleotide second messenger	0.2506	0.582039
9268	10	response to pH	0.2529	0.584116
7264	106	small GTPase mediated signal transduction	0.2533	0.584116
8277	19	regulation of G-protein coupled receptor protein signaling pathway	0.2546	0.584116
48812	16	neuron projection morphogenesis	0.2551	0.584116
42542	21	response to hydrogen peroxide	0.2562	0.584527
48593	11	camera-type eye morphogenesis	0.2577	0.584527
48839	14	inner ear development	0.2595	0.584527
45664	10	regulation of neuron differentiation	0.2618	0.584527
6006	27	glucose metabolic process	0.2624	0.584527
8652	15	cellular amino acid biosynthetic process	0.263	0.584527
6695	12	cholesterol biosynthetic process	0.2639	0.584527
1947	13	heart looping	0.2641	0.584527
6325	16	chromatin organization	0.2643	0.584527
1658	19	branching involved in ureteric bud morphogenesis	0.2643	0.584527
45449	990	regulation of transcription	0.268	0.589549
30855	25	epithelial cell differentiation	0.2691	0.589549
51412	12	response to corticosterone stimulus	0.2693	0.589549
9314	15	response to radiation	0.2742	0.596247
7200	21	activation of phospholipase C activity by G-protein coupled receptor protein signaling pathway coupled to IP3 second messenger	0.2742	0.596247
3007	24	heart morphogenesis	0.2768	0.599888
30030	13	cell projection organization	0.2787	0.601499
32868	19	response to insulin stimulus	0.2794	0.601499
45597	17	positive regulation of cell differentiation	0.283	0.606297
19827	11	stem cell maintenance	0.2835	0.606297
86	10	G2/M transition of mitotic cell cycle	0.2873	0.612403
42755	10	eating behavior	0.2915	0.617718
48010	10	vascular endothelial growth factor receptor signaling pathway	0.2917	0.617718
46676	11	negative regulation of insulin secretion	0.2934	0.619294
16042	49	lipid catabolic process	0.2961	0.622964
19229	10	regulation of vasoconstriction	0.2985	0.623961
10033	30	response to organic substance	0.2985	0.623961
30199	23	collagen fibril organization	0.3016	0.627438
6874	45	cellular calcium ion homeostasis	0.3021	0.627438
9615	36	response to virus	0.3059	0.633301
55085	278	transmembrane transport	0.3071	0.633394
7186	461	G-protein coupled receptor protein signaling pathway	0.3079	0.633394
6487	12	protein amino acid N-linked glycosylation	0.314	0.643899
2504	12	antigen processing and presentation of peptide or polysaccharide antigen via MHC class II	0.3182	0.647187
7160	43	cell-matrix adhesion	0.3185	0.647187
226	24	microtubule cytoskeleton organization	0.3186	0.647187
2062	11	chondrocyte differentiation	0.3221	0.652253
8152	353	metabolic process	0.3236	0.653249
51291	28	protein heterooligomerization	0.33	0.664099
35116	11	embryonic hindlimb morphogenesis	0.3314	0.664852
16055	73	Wnt receptor signaling pathway	0.3362	0.671312
10165	11	response to X-ray	0.3388	0.671312
9566	12	fertilization	0.3389	0.671312
45454	28	cell redox homeostasis	0.3397	0.671312
1892	14	embryonic placenta development	0.3398	0.671312
16525	12	negative regulation of angiogenesis	0.341	0.671635
16049	34	cell growth	0.3433	0.672863
1649	19	osteoblast differentiation	0.3437	0.672863
8033	29	tRNA processing	0.3465	0.673189
30593	16	neutrophil chemotaxis	0.3472	0.673189
60	12	protein import into nucleus, translocation	0.3484	0.673189
48146	15	positive regulation of fibroblast proliferation	0.3484	0.673189
7173	18	epidermal growth factor receptor signaling pathway	0.35	0.673189
15758	13	glucose transport	0.3501	0.673189
6641	13	triglyceride metabolic process	0.3513	0.673232
46688	10	response to copper ion	0.3522	0.673232
7492	10	endoderm development	0.3579	0.682115
30216	19	keratinocyte differentiation	0.3592	0.682585
9968	27	negative regulation of signal transduction	0.3628	0.685309
1894	11	tissue homeostasis	0.3691	0.685309
8286	18	insulin receptor signaling pathway	0.3695	0.685309
6333	14	chromatin assembly or disassembly	0.3697	0.685309
1958	12	endochondral ossification	0.3715	0.685309
50885	16	neuromuscular process controlling balance	0.372	0.685309
1974	16	blood vessel remodeling	0.3731	0.685309
6471	10	protein amino acid ADP-ribosylation	0.3736	0.685309
55114	285	oxidation reduction	0.3737	0.685309
42417	10	dopamine metabolic process	0.3739	0.685309
43410	16	positive regulation of MAPKKK cascade	0.3761	0.685309
10035	13	response to inorganic substance	0.3763	0.685309
7015	13	actin filament organization	0.3778	0.685309
42552	16	myelination	0.3786	0.685309
48008	12	platelet-derived growth factor receptor signaling pathway	0.3793	0.685309
50873	13	brown fat cell differentiation	0.3799	0.685309
8219	66	cell death	0.3803	0.685309
7498	15	mesoderm development	0.3823	0.685309
7166	134	cell surface receptor linked signal transduction	0.3823	0.685309
34097	27	response to cytokine stimulus	0.3829	0.685309
5977	12	glycogen metabolic process	0.3832	0.685309
43434	33	response to peptide hormone stimulus	0.3839	0.685309
6470	79	protein amino acid dephosphorylation	0.3874	0.687482
19221	30	cytokine-mediated signaling pathway	0.3881	0.687482
6898	20	receptor-mediated endocytosis	0.3883	0.687482
46330	12	positive regulation of JNK cascade	0.3925	0.693025
9966	12	regulation of signal transduction	0.3988	0.701034
51276	11	chromosome organization	0.3992	0.701034
6914	12	autophagy	0.402	0.704043
16126	16	sterol biosynthetic process	0.4053	0.705342
6096	15	glycolysis	0.4058	0.705342
70555	11	response to interleukin-1	0.407	0.705342
8015	25	blood circulation	0.4077	0.705342
32012	10	regulation of ARF protein signal transduction	0.4107	0.705342
51092	23	positive regulation of NF-kappaB transcription factor activity	0.4117	0.705342
1843	20	neural tube closure	0.4128	0.705342
32496	54	response to lipopolysaccharide	0.4129	0.705342
7049	229	cell cycle	0.4146	0.705342
48041	10	focal adhesion formation	0.415	0.705342
7259	17	JAK-STAT cascade	0.4173	0.705342
6298	10	mismatch repair	0.4179	0.705342
35108	12	limb morphogenesis	0.4208	0.705342
30001	12	metal ion transport	0.4223	0.705342
50870	10	positive regulation of T cell activation	0.4231	0.705342
60048	10	cardiac muscle contraction	0.4233	0.705342
50680	18	negative regulation of epithelial cell proliferation	0.4235	0.705342
8654	24	phospholipid biosynthetic process	0.4241	0.705342
186	12	activation of MAPKK activity	0.4255	0.705342
42472	35	inner ear morphogenesis	0.4255	0.705342
6357	123	regulation of transcription from RNA polymerase II promoter	0.4256	0.705342
7601	130	visual perception	0.4316	0.713461
51693	12	actin filament capping	0.439	0.723847
51603	10	proteolysis involved in cellular protein catabolic process	0.4435	0.72798
30317	14	sperm motility	0.4448	0.72798
31214	12	biomineral formation	0.4449	0.72798
45941	81	positive regulation of transcription	0.446	0.72798
7254	19	JNK cascade	0.4488	0.729
9611	25	response to wounding	0.4494	0.729
48469	14	cell maturation	0.45	0.729
7005	18	mitochondrion organization	0.4517	0.729929
6644	13	phospholipid metabolic process	0.4539	0.73008
9411	19	response to UV	0.4546	0.73008
6366	104	transcription from RNA polymerase II promoter	0.4554	0.73008
50900	11	leukocyte migration	0.4563	0.73008
6936	40	muscle contraction	0.4592	0.730703
32312	11	regulation of ARF GTPase activity	0.4602	0.730703
42254	22	ribosome biogenesis	0.4606	0.730703
51726	25	regulation of cell cycle	0.4612	0.730703
1568	30	blood vessel development	0.4627	0.731292
43627	35	response to estrogen stimulus	0.4677	0.735763
8380	91	RNA splicing	0.4678	0.735763
6928	55	cell motion	0.4695	0.736649
6486	39	protein amino acid glycosylation	0.4727	0.739878
42445	10	hormone metabolic process	0.4766	0.742396
50880	10	regulation of blood vessel size	0.4766	0.742396
51437	24	positive regulation of ubiquitin-protein ligase activity during mitotic cell cycle	0.4787	0.743879
6464	84	protein modification process	0.4819	0.746126
6629	149	lipid metabolic process	0.4829	0.746126
6953	15	acute-phase response	0.4836	0.746126
43123	50	positive regulation of I-kappaB kinase/NF-kappaB cascade	0.4858	0.74774
6805	13	xenobiotic metabolic process	0.4892	0.751189
46627	10	negative regulation of insulin receptor signaling pathway	0.4909	0.752017
43687	20	post-translational protein modification	0.4987	0.762164
45444	17	fat cell differentiation	0.5015	0.762273
7263	10	nitric oxide mediated signal transduction	0.5016	0.762273
30509	29	BMP signaling pathway	0.5023	0.762273
30336	23	negative regulation of cell migration	0.5059	0.762692
7517	59	muscle organ development	0.5064	0.762692
7584	43	response to nutrient	0.5072	0.762692
9117	11	nucleotide metabolic process	0.5119	0.762692
18149	14	peptide cross-linking	0.5125	0.762692
19835	13	cytolysis	0.5144	0.762692
7596	40	blood coagulation	0.5145	0.762692
16485	15	protein processing	0.5146	0.762692
77	10	DNA damage checkpoint	0.5148	0.762692
51246	22	regulation of protein metabolic process	0.5165	0.762692
46777	51	protein amino acid autophosphorylation	0.5166	0.762692
8283	180	cell proliferation	0.5167	0.762692
31424	11	keratinization	0.5201	0.765965
42593	23	glucose homeostasis	0.5221	0.767167
9409	14	response to cold	0.5262	0.771164
30168	12	platelet activation	0.5272	0.771164
30217	17	T cell differentiation	0.5294	0.771775
6915	261	apoptosis	0.53	0.771775
6396	46	RNA processing	0.532	0.772951
6941	16	striated muscle contraction	0.537	0.778179
31145	22	anaphase-promoting complex-dependent proteasomal ubiquitin-dependent protein catabolic process	0.538	0.778179
7286	20	spermatid development	0.5396	0.778755
43473	17	pigmentation	0.5451	0.783491
5975	108	carbohydrate metabolic process	0.5453	0.783491
17015	11	regulation of transforming growth factor beta receptor signaling pathway	0.547	0.784195
7193	12	inhibition of adenylate cyclase activity by G-protein signaling	0.5532	0.791332
6508	226	proteolysis	0.5564	0.794157
31047	13	gene silencing by RNA	0.5594	0.796216
51436	21	negative regulation of ubiquitin-protein ligase activity during mitotic cell cycle	0.5603	0.796216
1890	12	placenta development	0.5643	0.800145
43588	17	skin development	0.5663	0.801035
6829	12	zinc ion transport	0.5674	0.801035
8217	36	regulation of blood pressure	0.5732	0.806556
6814	79	sodium ion transport	0.5738	0.806556
7519	23	skeletal muscle tissue development	0.5773	0.809719
43154	10	negative regulation of caspase activity	0.5788	0.81007
1938	12	positive regulation of endothelial cell proliferation	0.583	0.811808
6493	11	protein amino acid O-linked glycosylation	0.5835	0.811808
10332	13	response to gamma radiation	0.5838	0.811808
6338	21	chromatin remodeling	0.5894	0.81784
7223	11	Wnt receptor signaling pathway, calcium modulating pathway	0.5942	0.822738
6302	26	double-strand break repair	0.5957	0.822987
43161	12	proteasomal ubiquitin-dependent protein catabolic process	0.5986	0.822987
6812	38	cation transport	0.6	0.822987
6631	40	fatty acid metabolic process	0.601	0.822987
30968	13	endoplasmic reticulum unfolded protein response	0.6019	0.822987
48705	24	skeletal system morphogenesis	0.602	0.822987
18107	13	peptidyl-threonine phosphorylation	0.6135	0.835729
30100	10	regulation of endocytosis	0.6139	0.835729
45766	15	positive regulation of angiogenesis	0.6226	0.843879
16044	14	membrane organization	0.6239	0.843879
30838	10	positive regulation of actin filament polymerization	0.6259	0.843879
6979	56	response to oxidative stress	0.6259	0.843879
48015	20	phosphoinositide-mediated signaling	0.6273	0.843879
46677	18	response to antibiotic	0.6277	0.843879
55010	12	ventricular cardiac muscle morphogenesis	0.6304	0.845754
9636	29	response to toxin	0.6331	0.847621
10744	11	positive regulation of foam cell differentiation	0.6403	0.855494
6954	139	inflammatory response	0.6456	0.86023
6541	10	glutamine metabolic process	0.6465	0.86023
6633	31	fatty acid biosynthetic process	0.65	0.863115
51592	31	response to calcium ion	0.6543	0.864968
42113	11	B cell activation	0.6546	0.864968
51017	12	actin filament bundle formation	0.6554	0.864968
6935	67	chemotaxis	0.6581	0.866766
7283	119	spermatogenesis	0.6605	0.868162
32880	11	regulation of protein localization	0.665	0.868502
35264	13	multicellular organism growth	0.6656	0.868502
6457	76	protein folding	0.6663	0.868502
50821	12	protein stabilization	0.6669	0.868502
8016	21	regulation of heart contraction	0.6685	0.868502
7265	33	Ras protein signal transduction	0.6688	0.868502
6259	21	DNA metabolic process	0.6725	0.87156
42221	19	response to chemical stimulus	0.6783	0.876282
6800	17	oxygen and reactive oxygen species metabolic process	0.6798	0.876282
42476	10	odontogenesis	0.6802	0.876282
40008	30	regulation of growth	0.6838	0.879171
1836	16	release of cytochrome c from mitochondria	0.6877	0.882435
50728	12	negative regulation of inflammatory response	0.6911	0.882963
31647	10	regulation of protein stability	0.6937	0.882963
30041	12	actin filament polymerization	0.6939	0.882963
79	18	regulation of cyclin-dependent protein kinase activity	0.6953	0.882963
7229	49	integrin-mediated signaling pathway	0.6963	0.882963
7131	11	reciprocal meiotic recombination	0.6971	0.882963
6139	36	nucleobase, nucleoside, nucleotide and nucleic acid metabolic process	0.6991	0.882963
40018	14	positive regulation of multicellular organism growth	0.7013	0.882963
42110	23	T cell activation	0.7025	0.882963
8624	19	induction of apoptosis by extracellular signals	0.7027	0.882963
6959	18	humoral immune response	0.7031	0.882963
6506	12	GPI anchor biosynthetic process	0.7078	0.887059
7163	13	establishment or maintenance of cell polarity	0.7091	0.887059
51259	18	protein oligomerization	0.7112	0.887972
51289	18	protein homotetramerization	0.7135	0.888544
6955	258	immune response	0.7144	0.888544
6397	113	mRNA processing	0.7237	0.898386
6289	12	nucleotide-excision repair	0.7291	0.903011
6820	13	anion transport	0.7304	0.903011
32570	11	response to progesterone stimulus	0.7317	0.903011
43085	13	positive regulation of catalytic activity	0.733	0.903011
30539	13	male genitalia development	0.7379	0.906832
910	17	cytokinesis	0.7389	0.906832
7010	48	cytoskeleton organization	0.7432	0.908664
7243	61	protein kinase cascade	0.744	0.908664
6730	19	one-carbon metabolic process	0.7446	0.908664
7017	12	microtubule-based process	0.7507	0.914386
8630	10	DNA damage response, signal transduction resulting in induction of apoptosis	0.7542	0.916926
6509	12	membrane protein ectodomain proteolysis	0.7604	0.920066
51301	128	cell division	0.7641	0.920066
6917	97	induction of apoptosis	0.7647	0.920066
7292	10	female gamete generation	0.7649	0.920066
6887	29	exocytosis	0.7702	0.920066
7032	10	endosome organization	0.7703	0.920066
6406	15	mRNA export from nucleus	0.7717	0.920066
6099	11	tricarboxylic acid cycle	0.7719	0.920066
6367	25	transcription initiation from RNA polymerase II promoter	0.7727	0.920066
6897	70	endocytosis	0.7757	0.920066
7595	18	lactation	0.7766	0.920066
7040	10	lysosome organization	0.7775	0.920066
15986	11	ATP synthesis coupled proton transport	0.7778	0.920066
16567	37	protein ubiquitination	0.7781	0.920066
43200	12	response to amino acid stimulus	0.7789	0.920066
8610	51	lipid biosynthetic process	0.7795	0.920066
30308	47	negative regulation of cell growth	0.783	0.921144
30163	10	protein catabolic process	0.7841	0.921144
30514	15	negative regulation of BMP signaling pathway	0.7858	0.921144
30307	23	positive regulation of cell growth	0.7861	0.921144
6091	27	generation of precursor metabolites and energy	0.7878	0.92147
6310	28	DNA recombination	0.7917	0.92305
724	11	double-strand break repair via homologous recombination	0.792	0.92305
32755	14	positive regulation of interleukin-6 production	0.7949	0.924767
6260	70	DNA replication	0.7968	0.925316
42742	40	defense response to bacterium	0.8043	0.932079
6665	13	sphingolipid metabolic process	0.8055	0.932079
902	31	cell morphogenesis	0.8073	0.932496
18105	16	peptidyl-serine phosphorylation	0.8117	0.93591
22900	43	electron transport chain	0.8149	0.937931
7030	14	Golgi organization	0.8166	0.938221
6807	13	nitrogen compound metabolic process	0.8198	0.938913
16192	87	vesicle-mediated transport	0.8201	0.938913
7565	40	female pregnancy	0.828	0.942197
9755	22	hormone-mediated signaling	0.8281	0.942197
7162	16	negative regulation of cell adhesion	0.8288	0.942197
6461	62	protein complex assembly	0.8292	0.942197
51591	24	response to cAMP	0.832	0.942197
6952	57	defense response	0.8323	0.942197
16310	14	phosphorylation	0.8345	0.942197
9612	24	response to mechanical stimulus	0.8346	0.942197
44419	132	interspecies interaction between organisms	0.8362	0.942361
6886	101	intracellular protein transport	0.838	0.94275
16197	14	endosome transport	0.8468	0.950999
31532	11	actin cytoskeleton reorganization	0.8495	0.952381
6417	38	regulation of translation	0.8606	0.958083
6869	39	lipid transport	0.8629	0.958083
398	37	nuclear mRNA splicing, via spliceosome	0.8634	0.958083
17148	10	negative regulation of translation	0.8656	0.958083
30218	12	erythrocyte differentiation	0.866	0.958083
43029	10	T cell homeostasis	0.8681	0.958083
7276	10	gamete generation	0.8683	0.958083
6826	17	iron ion transport	0.8687	0.958083
6364	33	rRNA processing	0.8701	0.958083
10212	15	response to ionizing radiation	0.8709	0.958083
6520	18	cellular amino acid metabolic process	0.8719	0.958083
15992	22	proton transport	0.8745	0.958083
8202	31	steroid metabolic process	0.8789	0.958083
32870	10	cellular response to hormone stimulus	0.8804	0.958083
65002	35	intracellular protein transmembrane transport	0.8804	0.958083
19941	233	modification-dependent protein catabolic process	0.8804	0.958083
6944	14	membrane fusion	0.8809	0.958083
82	29	G1/S transition of mitotic cell cycle	0.8812	0.958083
21987	12	cerebral cortex development	0.8859	0.959127
42246	14	tissue regeneration	0.8864	0.959127
42981	70	regulation of apoptosis	0.8866	0.959127
6418	18	tRNA aminoacylation for protein translation	0.889	0.959406
6413	15	translational initiation	0.8904	0.959406
43087	12	regulation of GTPase activity	0.8913	0.959406
30032	13	lamellipodium assembly	0.8979	0.964907
6626	12	protein targeting to mitochondrion	0.9004	0.965084
7588	25	excretion	0.9029	0.965084
7067	95	mitosis	0.903	0.965084
7059	21	chromosome segregation	0.9063	0.965084
7029	10	endoplasmic reticulum organization	0.9066	0.965084
6810	862	transport	0.907	0.965084
6825	10	copper ion transport	0.9093	0.965945
7249	13	I-kappaB kinase/NF-kappaB cascade	0.9114	0.966591
6986	27	response to unfolded protein	0.9231	0.9774
8633	16	activation of pro-apoptotic gene products	0.9247	0.977497
6865	22	amino acid transport	0.9275	0.97886
6412	120	translation	0.9292	0.97906
16573	10	histone acetylation	0.9309	0.979258
6334	33	nucleosome assembly	0.9325	0.979352
51028	33	mRNA transport	0.9376	0.982887
44267	14	cellular protein metabolic process	0.9389	0.982887
184	14	nuclear-transcribed mRNA catabolic process, nonsense-mediated decay	0.941	0.983497
50830	10	defense response to Gram-positive bacterium	0.9444	0.983838
50909	10	sensory perception of taste	0.9458	0.983838
6950	87	response to stress	0.946	0.983838
8643	19	carbohydrate transport	0.9474	0.983838
209	12	protein polyubiquitination	0.9515	0.986285
6879	20	cellular iron ion homeostasis	0.9528	0.986285
6974	117	response to DNA damage stimulus	0.9546	0.986446
15031	245	protein transport	0.956	0.986446
6281	116	DNA repair	0.9612	0.987277
8544	45	epidermis development	0.9613	0.987277
6368	17	RNA elongation from RNA polymerase II promoter	0.9617	0.987277
6120	15	mitochondrial electron transport, NADH to ubiquinone	0.9629	0.987277
48873	11	homeostasis of number of cells within a tissue	0.9671	0.990017
6888	26	ER to Golgi vesicle-mediated transport	0.9722	0.992549
7338	16	single fertilization	0.9737	0.992549
19882	29	antigen processing and presentation	0.9742	0.992549
42130	13	negative regulation of T cell proliferation	0.9757	0.992549
6919	28	activation of caspase activity	0.9796	0.994411
51260	37	protein homooligomerization	0.9806	0.994411
7608	195	sensory perception of smell	0.9822	0.994477
6511	83	ubiquitin-dependent protein catabolic process	0.9888	0.999598
50896	275	response to stimulus	0.9946	1
45087	51	innate immune response	0.9964	1
43966	14	histone H3 acetylation	0.997	1
6968	29	cellular defense response	0.9971	1
6635	11	fatty acid beta-oxidation	0.999	1
7126	31	meiosis	0.9996	1
16568	83	chromatin modification	1	1

## Sheet: crQTL.GO.CC
Category ID	Category Size	Category Title	Raw p-value	FDR q-value
5913	18	cell-cell adherens junction	0	0
45202	156	synapse	0	0
30054	231	cell junction	0	0
14069	49	postsynaptic density	0.0001	0.00352
45211	79	postsynaptic membrane	0.0001	0.00352
30424	83	axon	0.0002	0.00586667
781	13	chromosome, telomeric region	0.0006	0.0132
5912	27	adherens junction	0.0006	0.0132
34707	36	chloride channel complex	0.0008	0.0156444
5923	40	tight junction	0.0009	0.01584
5886	1504	plasma membrane	0.0023	0.0368
42734	21	presynaptic membrane	0.0026	0.0379077
5578	174	proteinaceous extracellular matrix	0.0028	0.0379077
30315	11	T-tubule	0.0051	0.0641143
16323	56	basolateral plasma membrane	0.006	0.0704
9897	83	external side of plasma membrane	0.0069	0.0735059
16592	10	mediator complex	0.0071	0.0735059
30425	81	dendrite	0.0095	0.0928889
8076	50	voltage-gated potassium channel complex	0.0104	0.0963368
30018	30	Z disc	0.0112	0.09856
5901	27	caveola	0.024	0.201143
5903	11	brush border	0.0309	0.242574
42995	108	cell projection	0.0317	0.242574
31225	104	anchored to membrane	0.0359	0.262743
5929	37	cilium	0.0378	0.262743
30057	14	desmosome	0.0399	0.262743
31012	67	extracellular matrix	0.0413	0.262743
5834	10	heterotrimeric G-protein complex	0.0418	0.262743
5884	18	actin filament	0.0573	0.33495
43005	43	neuron projection	0.0579	0.33495
5615	374	extracellular space	0.059	0.33495
43025	90	cell soma	0.0609	0.33495
8021	31	synaptic vesicle	0.0686	0.365867
793	13	condensed chromosome	0.0792	0.380882
31965	25	nuclear membrane	0.0793	0.380882
16021	2416	integral to membrane	0.0809	0.380882
5887	584	integral to plasma membrane	0.0817	0.380882
5911	35	cell-cell junction	0.0827	0.380882
5932	16	microtubule basal body	0.0844	0.380882
43195	17	terminal button	0.0925	0.39922
45177	34	apical part of cell	0.093	0.39922
16020	3113	membrane	0.0977	0.406437
43198	13	dendritic shaft	0.0993	0.406437
5667	87	transcription factor complex	0.1191	0.4764
5614	10	interstitial matrix	0.1406	0.541774
43235	10	receptor complex	0.1416	0.541774
5891	12	voltage-gated calcium channel complex	0.1509	0.5588
16529	17	sarcoplasmic reticulum	0.1524	0.5588
43204	25	perikaryon	0.1558	0.559608
42383	33	sarcolemma	0.1714	0.603328
31093	21	platelet alpha granule lumen	0.1794	0.610923
19717	50	synaptosome	0.1805	0.610923
5902	11	microvillus	0.1934	0.642234
785	48	chromatin	0.2005	0.653481
5626	24	insoluble fraction	0.208	0.665029
15629	81	actin cytoskeleton	0.2116	0.665029
44424	10	intracellular part	0.2163	0.667874
242	11	pericentriolar material	0.2218	0.673048
30672	13	synaptic vesicle membrane	0.2318	0.678168
1750	13	photoreceptor outer segment	0.2322	0.678168
22625	17	cytosolic large ribosomal subunit	0.2387	0.678168
9986	131	cell surface	0.2389	0.678168
5581	21	collagen	0.256	0.715175
30426	38	growth cone	0.2674	0.725932
43234	96	protein complex	0.2681	0.725932
5624	303	membrane fraction	0.2745	0.730006
5874	110	microtubule	0.2779	0.730006
42613	12	MHC class II protein complex	0.305	0.7744
17053	19	transcriptional repressor complex	0.3061	0.7744
5576	875	extracellular region	0.308	0.7744
31982	10	vesicle	0.3205	0.793956
43197	28	dendritic spine	0.3248	0.793956
228	20	nuclear chromosome	0.3332	0.803332
45121	62	membrane raft	0.3379	0.803499
5922	10	connexon complex	0.3424	0.803499
48471	166	perinuclear region of cytoplasm	0.3556	0.823495
5925	59	focal adhesion	0.3652	0.834743
5819	56	spindle	0.4	0.88264
8305	17	integrin complex	0.4006	0.88264
159	15	protein phosphatase type 2A complex	0.4012	0.88264
30176	21	integral to endoplasmic reticulum membrane	0.4126	0.896514
16607	44	nuclear speck	0.4188	0.898888
30173	24	integral to Golgi membrane	0.4269	0.90464
502	24	proteasome complex	0.4323	0.90464
30017	20	sarcomere	0.4369	0.90464
15630	19	microtubule cytoskeleton	0.4447	0.90468
19861	16	flagellum	0.4472	0.90468
19898	253	extrinsic to membrane	0.4727	0.940231
30133	14	transport vesicle	0.4808	0.940231
5829	563	cytosol	0.4808	0.940231
5802	27	trans-Golgi network	0.5447	0.9992
43231	85	intracellular membrane-bounded organelle	0.5592	0.9992
30496	10	midbody	0.5766	0.9992
118	13	histone deacetylase complex	0.6088	0.9992
16324	80	apical plasma membrane	0.6141	0.9992
30117	16	membrane coat	0.6301	0.9992
5921	13	gap junction	0.6336	0.9992
16459	30	myosin complex	0.6481	0.9992
31526	15	brush border membrane	0.649	0.9992
30027	46	lamellipodium	0.6534	0.9992
12505	18	endomembrane system	0.6585	0.9992
5654	197	nucleoplasm	0.659	0.9992
5622	883	intracellular	0.6607	0.9992
5741	41	mitochondrial outer membrane	0.6611	0.9992
10008	18	endosome membrane	0.6683	0.9992
30175	16	filopodium	0.6842	0.9992
5905	26	coated pit	0.6862	0.9992
5856	299	cytoskeleton	0.6866	0.9992
31594	15	neuromuscular junction	0.6941	0.9992
31224	16	intrinsic to membrane	0.6976	0.9992
5737	2221	cytoplasm	0.7008	0.9992
5769	38	early endosome	0.7033	0.9992
1726	32	ruffle	0.7083	0.9992
30141	33	secretory granule	0.7097	0.9992
45095	24	keratin filament	0.7126	0.9992
5604	56	basement membrane	0.7132	0.9992
16363	27	nuclear matrix	0.735	0.9992
30139	15	endocytic vesicle	0.7419	0.9992
5938	47	cell cortex	0.7448	0.9992
30863	14	cortical cytoskeleton	0.7622	0.9992
5789	69	endoplasmic reticulum membrane	0.7677	0.9992
5795	11	Golgi stack	0.7707	0.9992
5882	57	intermediate filament	0.7709	0.9992
777	27	condensed chromosome kinetochore	0.7758	0.9992
5694	72	chromosome	0.7874	0.9992
8023	11	transcription elongation factor complex	0.795	0.9992
151	31	ubiquitin ligase complex	0.7993	0.9992
31966	12	mitochondrial membrane	0.8031	0.9992
775	34	chromosome, centromeric region	0.8037	0.9992
794	16	condensed nuclear chromosome	0.8116	0.9992
5770	18	late endosome	0.8146	0.9992
30286	19	dynein complex	0.8189	0.9992
5793	17	ER-Golgi intermediate compartment	0.8475	0.9992
5814	18	centriole	0.8489	0.9992
5792	129	microsome	0.8498	0.9992
5765	11	lysosomal membrane	0.8511	0.9992
1669	19	acrosomal vesicle	0.8518	0.9992
5875	15	microtubule associated complex	0.8526	0.9992
5783	449	endoplasmic reticulum	0.8567	0.9992
5794	442	Golgi apparatus	0.8647	0.9992
5876	12	spindle microtubule	0.8658	0.9992
5730	339	nucleolus	0.8687	0.9992
5840	81	ribosome	0.8704	0.9992
9925	13	basal plasma membrane	0.8831	0.9992
5813	111	centrosome	0.8843	0.9992
5635	44	nuclear envelope	0.8933	0.9992
5777	51	peroxisome	0.8935	0.9992
5759	75	mitochondrial matrix	0.9053	0.9992
42612	13	MHC class I protein complex	0.9136	0.9992
5739	468	mitochondrion	0.9142	0.9992
5743	117	mitochondrial inner membrane	0.9147	0.9992
5625	178	soluble fraction	0.9165	0.9992
5643	40	nuclear pore	0.9196	0.9992
42645	11	mitochondrial nucleoid	0.9212	0.9992
139	49	Golgi membrane	0.9215	0.9992
1725	12	stress fiber	0.9247	0.9992
776	23	kinetochore	0.933	0.9992
922	16	spindle pole	0.9351	0.9992
786	26	nucleosome	0.9359	0.9992
5681	51	spliceosomal complex	0.9427	0.9992
30529	127	ribonucleoprotein complex	0.9449	0.9992
5634	2278	nucleus	0.9465	0.9992
16023	49	cytoplasmic membrane-bounded vesicle	0.9523	0.9992
70469	18	respiratory chain	0.9559	0.9992
31410	131	cytoplasmic vesicle	0.9657	0.9992
5747	14	mitochondrial respiratory chain complex I	0.9664	0.9992
5758	14	mitochondrial intermembrane space	0.9668	0.9992
30016	16	myofibril	0.9698	0.9992
31227	13	intrinsic to endoplasmic reticulum membrane	0.9708	0.9992
5788	39	endoplasmic reticulum lumen	0.9769	0.9992
5764	92	lysosome	0.9799	0.9992
42470	50	melanosome	0.9832	0.9992
5768	135	endosome	0.9842	0.9992
16605	21	PML body	0.9901	0.9992
15030	14	Cajal body	0.9972	0.9992
5778	12	peroxisomal membrane	0.9992	0.9992

## Sheet: crQTL.GO.MF
Category ID	Category Size	Category Title	Raw p-value	FDR q-value
8066	11	glutamate receptor activity	0	0
5216	187	ion channel activity	0	0
5509	491	calcium ion binding	0	0
4993	11	serotonin receptor activity	0.0001	0.00775
4970	12	ionotropic glutamate receptor activity	0.0002	0.00885714
5234	12	extracellular-glutamate-gated ion channel activity	0.0002	0.00885714
43565	273	sequence-specific DNA binding	0.0002	0.00885714
5244	85	voltage-gated ion channel activity	0.0004	0.0155
4890	17	GABA-A receptor activity	0.0005	0.0172222
5246	11	calcium channel regulator activity	0.0006	0.0186
31404	49	chloride ion binding	0.0008	0.0225455
30594	18	neurotransmitter receptor activity	0.0011	0.0284167
30165	32	PDZ domain binding	0.0012	0.0286154
5001	13	transmembrane receptor protein tyrosine phosphatase activity	0.0013	0.0287857
5267	53	potassium channel activity	0.0014	0.0289333
5230	24	extracellular ligand-gated ion channel activity	0.0019	0.0368125
5254	48	chloride channel activity	0.0023	0.0413333
8146	26	sulfotransferase activity	0.0024	0.0413333
16455	11	RNA polymerase II transcription mediator activity	0.0026	0.0424211
30955	75	potassium ion binding	0.0034	0.0527
3700	497	transcription factor activity	0.0038	0.0560952
5085	74	guanyl-nucleotide exchange factor activity	0.0041	0.0577727
4629	12	phospholipase C activity	0.0051	0.0687391
3714	74	transcription corepressor activity	0.0061	0.07812
45296	14	cadherin binding	0.0063	0.07812
8081	14	phosphoric diester hydrolase activity	0.0083	0.0989615
3707	28	steroid hormone receptor activity	0.0106	0.121704
19992	39	diacylglycerol binding	0.0122	0.131
5544	13	calcium-dependent phospholipid binding	0.0124	0.131
30528	190	transcription regulator activity	0.0129	0.131
5102	112	receptor binding	0.0131	0.131
5158	19	insulin receptor binding	0.0144	0.1395
5249	49	voltage-gated potassium channel activity	0.0164	0.154061
4879	29	ligand-dependent nuclear receptor activity	0.0179	0.163206
15269	10	calcium-activated potassium channel activity	0.0187	0.165629
5089	47	Rho guanyl-nucleotide exchange factor activity	0.0199	0.171316
5096	106	GTPase activator activity	0.0209	0.171316
16563	134	transcription activator activity	0.021	0.171316
4864	11	phosphoprotein phosphatase inhibitor activity	0.0218	0.173282
4114	18	3',5'-cyclic-nucleotide phosphodiesterase activity	0.0288	0.2232
3713	103	transcription coactivator activity	0.0332	0.244395
50840	10	extracellular matrix binding	0.0334	0.244395
3690	56	double-stranded DNA binding	0.0339	0.244395
32403	45	protein complex binding	0.0352	0.247311
5516	91	calmodulin binding	0.0359	0.247311
16849	16	phosphorus-oxygen lyase activity	0.0367	0.247326
4012	11	phospholipid-translocating ATPase activity	0.0392	0.258553
15459	15	potassium channel regulator activity	0.0435	0.280938
5003	11	ephrin receptor activity	0.0573	0.35526
15026	12	coreceptor activity	0.0573	0.35526
4714	36	transmembrane receptor protein tyrosine kinase activity	0.0597	0.362882
10843	27	promoter binding	0.0632	0.365685
4697	10	protein kinase C activity	0.0637	0.365685
5080	12	protein kinase C binding	0.0637	0.365685
8201	67	heparin binding	0.0656	0.369745
5328	11	neurotransmitter:sodium symporter activity	0.0705	0.389638
4435	13	phosphoinositide phospholipase C activity	0.0721	0.389638
5125	101	cytokine activity	0.0729	0.389638
5515	3470	protein binding	0.0746	0.391966
35091	29	phosphoinositide binding	0.0917	0.473783
30169	11	low-density lipoprotein binding	0.0943	0.47923
16564	92	transcription repressor activity	0.0994	0.497
16791	64	phosphatase activity	0.1042	0.51273
8138	23	protein tyrosine/serine/threonine phosphatase activity	0.1065	0.513646
8135	13	translation factor activity, nucleic acid binding	0.1077	0.513646
17048	11	Rho GTPase binding	0.1107	0.519955
5543	33	phospholipid binding	0.1171	0.531043
8484	10	sulfuric ester hydrolase activity	0.1182	0.531043
15075	10	ion transmembrane transporter activity	0.1182	0.531043
16820	27	hydrolase activity, acting on acid anhydrides, catalyzing transmembrane movement of substances	0.1224	0.536606
15662	23	ATPase activity, coupled to transmembrane movement of ions, phosphorylative mechanism	0.1229	0.536606
3682	77	chromatin binding	0.1329	0.572208
5539	18	glycosaminoglycan binding	0.137	0.574757
8373	14	sialyltransferase activity	0.1372	0.574757
5262	46	calcium channel activity	0.1409	0.578395
5201	48	extracellular matrix structural constituent	0.1418	0.578395
16788	16	hydrolase activity, acting on ester bonds	0.1471	0.592221
5179	42	hormone activity	0.152	0.598418
4725	62	protein tyrosine phosphatase activity	0.1525	0.598418
5251	10	delayed rectifier potassium channel activity	0.1571	0.608762
43531	11	ADP binding	0.16	0.610171
16829	60	lyase activity	0.1614	0.610171
42803	186	protein homodimerization activity	0.1677	0.626349
46914	11	transition metal ion binding	0.1723	0.631306
5097	26	Rab GTPase activator activity	0.1731	0.631306
19904	66	protein domain specific binding	0.1815	0.654244
4181	14	metallocarboxypeptidase activity	0.19	0.655835
16491	288	oxidoreductase activity	0.1929	0.655835
8235	10	metalloexopeptidase activity	0.1939	0.655835
8017	29	microtubule binding	0.1945	0.655835
5164	10	tumor necrosis factor receptor binding	0.1993	0.655835
8013	18	beta-catenin binding	0.2	0.655835
8237	96	metallopeptidase activity	0.2018	0.655835
5245	16	voltage-gated calcium channel activity	0.2058	0.655835
5070	30	SH3/SH2 adaptor activity	0.2073	0.655835
17046	13	peptide hormone binding	0.2115	0.655835
3779	170	actin binding	0.214	0.655835
4709	12	MAP kinase kinase kinase activity	0.2144	0.655835
8083	88	growth factor activity	0.2155	0.655835
5496	21	steroid binding	0.2174	0.655835
4672	309	protein kinase activity	0.2183	0.655835
5272	13	sodium channel activity	0.219	0.655835
3705	25	RNA polymerase II transcription factor activity, enhancer binding	0.2199	0.655835
4177	19	aminopeptidase activity	0.2202	0.655835
3677	1006	DNA binding	0.2228	0.655835
8430	13	selenium binding	0.2261	0.655835
4872	883	receptor activity	0.2266	0.655835
42802	185	identical protein binding	0.2305	0.655835
4721	82	phosphoprotein phosphatase activity	0.2306	0.655835
19903	13	protein phosphatase binding	0.2378	0.669432
4713	96	protein tyrosine kinase activity	0.2397	0.669432
4860	13	protein kinase inhibitor activity	0.2449	0.677848
3755	12	peptidyl-prolyl cis-trans isomerase activity	0.2477	0.679531
3924	89	GTPase activity	0.25	0.679825
16301	421	kinase activity	0.256	0.686543
3729	17	mRNA binding	0.2569	0.686543
8236	62	serine-type peptidase activity	0.261	0.691538
8144	25	drug binding	0.2646	0.695136
5100	15	Rho GTPase activator activity	0.2723	0.705767
4857	12	enzyme inhibitor activity	0.2732	0.705767
17124	52	SH3 domain binding	0.2871	0.732057
46332	23	SMAD binding	0.2881	0.732057
4091	12	carboxylesterase activity	0.2986	0.74675
4653	14	polypeptide N-acetylgalactosaminyltransferase activity	0.2987	0.74675
43621	10	protein self-association	0.3061	0.759128
8026	42	ATP-dependent helicase activity	0.3141	0.768085
17137	20	Rab GTPase binding	0.3175	0.768085
8092	31	cytoskeletal protein binding	0.321	0.768085
5086	11	ARF guanyl-nucleotide exchange factor activity	0.3216	0.768085
3824	431	catalytic activity	0.3221	0.768085
16831	10	carboxy-lyase activity	0.3294	0.775
31402	73	sodium ion binding	0.3308	0.775
16566	18	specific transcriptional repressor activity	0.3325	0.775
8134	92	transcription factor binding	0.3377	0.776348
16881	26	acid-amino acid ligase activity	0.3424	0.776348
3684	22	damaged DNA binding	0.3435	0.776348
3777	41	microtubule motor activity	0.3436	0.776348
4674	240	protein serine/threonine kinase activity	0.3456	0.776348
50681	16	androgen receptor binding	0.3535	0.783636
46982	130	protein heterodimerization activity	0.3539	0.783636
45028	11	purinergic nucleotide receptor activity, G-protein coupled	0.3568	0.784169
51537	11	2 iron, 2 sulfur cluster binding	0.3592	0.784169
42277	20	peptide binding	0.3632	0.787357
3725	17	double-stranded RNA binding	0.3673	0.790715
4871	560	signal transducer activity	0.3813	0.81513
19900	17	kinase binding	0.3839	0.81513
5524	781	ATP binding	0.3955	0.82925
5540	10	hyaluronic acid binding	0.3959	0.82925
4175	19	endopeptidase activity	0.4031	0.833
16769	10	transferase activity, transferring nitrogenous groups	0.4035	0.833
42169	15	SH2 domain binding	0.4101	0.833
5044	27	scavenger receptor activity	0.4112	0.833
8060	12	ARF GTPase activator activity	0.4136	0.833
3712	23	transcription cofactor activity	0.4139	0.833
4693	16	cyclin-dependent protein kinase activity	0.4165	0.833
5518	25	collagen binding	0.4245	0.836411
5261	10	cation channel activity	0.4263	0.836411
5525	166	GTP binding	0.4263	0.836411
30145	96	manganese ion binding	0.4305	0.83934
1948	13	glycoprotein binding	0.4358	0.840658
30374	13	ligand-dependent nuclear receptor transcription coactivator activity	0.4366	0.840658
16798	28	hydrolase activity, acting on glycosyl bonds	0.4414	0.842824
16616	13	oxidoreductase activity, acting on the CH-OH group of donors, NAD or NADP as acceptor	0.4447	0.842824
16779	40	nucleotidyltransferase activity	0.4484	0.842824
19787	21	small conjugating protein ligase activity	0.4486	0.842824
16773	28	phosphotransferase activity, alcohol group as acceptor	0.4526	0.845217
166	999	nucleotide binding	0.4635	0.859881
8375	11	acetylglucosaminyltransferase activity	0.466	0.859881
4869	16	cysteine-type endopeptidase inhibitor activity	0.4755	0.868896
4519	26	endonuclease activity	0.4796	0.868896
42626	18	ATPase activity, coupled to transmembrane movement of substances	0.4797	0.868896
4497	50	monooxygenase activity	0.4831	0.868896
16627	13	oxidoreductase activity, acting on the CH-CH group of donors	0.4849	0.868896
8233	255	peptidase activity	0.5	0.885738
4553	15	hydrolase activity, hydrolyzing O-glycosyl compounds	0.5029	0.885738
8022	73	protein C-terminus binding	0.5093	0.885738
5200	48	structural constituent of cytoskeleton	0.522	0.885738
43169	16	cation binding	0.524	0.885738
30674	23	protein binding, bridging	0.5247	0.885738
3995	10	acyl-CoA dehydrogenase activity	0.5262	0.885738
46966	10	thyroid hormone receptor binding	0.5264	0.885738
3704	19	specific RNA polymerase II transcription factor activity	0.5266	0.885738
4867	51	serine-type endopeptidase inhibitor activity	0.5305	0.885738
4222	58	metalloendopeptidase activity	0.5317	0.885738
5529	86	sugar binding	0.5328	0.885738
8565	38	protein transporter activity	0.533	0.885738
4180	20	carboxypeptidase activity	0.5343	0.885738
3746	14	translation elongation factor activity	0.5373	0.885973
8009	29	chemokine activity	0.5428	0.889211
4190	10	aspartic-type endopeptidase activity	0.545	0.889211
30414	64	peptidase inhibitor activity	0.5598	0.901876
15297	22	antiporter activity	0.5619	0.901876
4252	59	serine-type endopeptidase activity	0.5634	0.901876
3702	73	RNA polymerase II transcription factor activity	0.5644	0.901876
3743	24	translation initiation factor activity	0.5707	0.903091
5057	18	receptor signaling protein activity	0.5719	0.903091
47485	45	protein N-terminus binding	0.5739	0.903091
5154	10	epidermal growth factor receptor binding	0.5778	0.904636
19825	14	oxygen binding	0.5934	0.914426
5024	14	transforming growth factor beta receptor activity	0.5966	0.914426
5198	143	structural molecule activity	0.5985	0.914426
16597	13	amino acid binding	0.5988	0.914426
15020	10	glucuronosyltransferase activity	0.6084	0.914426
4386	70	helicase activity	0.6088	0.914426
4722	27	protein serine/threonine phosphatase activity	0.6101	0.914426
4601	13	peroxidase activity	0.6113	0.914426
17111	67	nucleoside-triphosphatase activity	0.6116	0.914426
3899	15	DNA-directed RNA polymerase activity	0.6155	0.914426
30170	30	pyridoxal phosphate binding	0.6165	0.914426
8289	69	lipid binding	0.6215	0.917452
4675	10	transmembrane receptor protein serine/threonine kinase activity	0.6266	0.920597
51287	22	NAD or NADH binding	0.6327	0.925175
5545	12	phosphatidylinositol binding	0.6384	0.929127
5507	41	copper ion binding	0.6437	0.929571
4003	14	ATP-dependent DNA helicase activity	0.6487	0.929571
15171	14	amino acid transmembrane transporter activity	0.65	0.929571
70330	15	aromatase activity	0.6507	0.929571
46983	53	protein dimerization activity	0.6556	0.929859
4522	10	pancreatic ribonuclease activity	0.6588	0.929859
2020	10	protease binding	0.6599	0.929859
16874	157	ligase activity	0.6646	0.932244
50660	38	FAD binding	0.6709	0.93255
16787	753	hydrolase activity	0.6736	0.93255
15293	72	symporter activity	0.6778	0.93255
4866	20	endopeptidase inhibitor activity	0.6785	0.93255
3774	64	motor activity	0.6824	0.93255
5452	10	inorganic anion exchanger activity	0.6886	0.93255
16407	10	acetyltransferase activity	0.6903	0.93255
5184	11	neuropeptide hormone activity	0.6927	0.93255
50662	14	coenzyme binding	0.6931	0.93255
16702	27	oxidoreductase activity, acting on single donors with incorporation of molecular oxygen, incorporation of two atoms of oxygen	0.6949	0.93255
50661	19	NADP or NADPH binding	0.7067	0.944297
3950	14	NAD+ ADP-ribosyltransferase activity	0.7162	0.949439
46872	1410	metal ion binding	0.7229	0.949439
48306	16	calcium-dependent protein binding	0.7279	0.949439
15380	11	anion exchanger activity	0.7284	0.949439
31072	40	heat shock protein binding	0.732	0.949439
51015	33	actin filament binding	0.7355	0.949439
8483	13	transaminase activity	0.7394	0.949439
8307	20	structural constituent of muscle	0.7403	0.949439
4715	23	non-membrane spanning protein tyrosine kinase activity	0.7428	0.949439
50897	12	cobalt ion binding	0.7439	0.949439
51082	54	unfolded protein binding	0.7447	0.949439
4888	93	transmembrane receptor activity	0.7473	0.949439
4930	399	G-protein coupled receptor activity	0.7625	0.957461
4950	11	chemokine receptor activity	0.7729	0.957461
4197	39	cysteine-type endopeptidase activity	0.7734	0.957461
32395	10	MHC class II receptor activity	0.7769	0.957461
4402	21	histone acetyltransferase activity	0.7769	0.957461
16853	49	isomerase activity	0.7769	0.957461
5178	36	integrin binding	0.7781	0.957461
16740	750	transferase activity	0.779	0.957461
8168	63	methyltransferase activity	0.7842	0.957461
51539	10	4 iron, 4 sulfur cluster binding	0.7845	0.957461
287	260	magnesium ion binding	0.7883	0.958325
4843	15	ubiquitin-specific protease activity	0.7946	0.958717
3735	58	structural constituent of ribosome	0.7956	0.958717
16747	10	transferase activity, transferring acyl groups other than amino-acyl groups	0.7979	0.958717
5520	16	insulin-like growth factor binding	0.8065	0.960529
5212	11	structural constituent of eye lens	0.8094	0.960529
4806	10	triacylglycerol lipase activity	0.8119	0.960529
51536	25	iron-sulfur cluster binding	0.8119	0.960529
5488	518	binding	0.8149	0.960529
3823	17	antigen binding	0.8253	0.964263
43130	10	ubiquitin binding	0.8263	0.964263
4540	11	ribonuclease activity	0.8274	0.964263
20037	62	heme binding	0.8412	0.969552
4842	70	ubiquitin-protein ligase activity	0.8447	0.969552
19901	55	protein kinase binding	0.8452	0.969552
4707	10	MAP kinase activity	0.8455	0.969552
3678	14	DNA helicase activity	0.855	0.969552
16810	14	hydrolase activity, acting on carbon-nitrogen (but not peptide) bonds	0.8618	0.969552
8270	1045	zinc ion binding	0.8649	0.969552
4812	20	aminoacyl-tRNA ligase activity	0.8672	0.969552
3697	25	single-stranded DNA binding	0.8681	0.969552
16757	116	transferase activity, transferring glycosyl groups	0.8695	0.969552
8415	74	acyltransferase activity	0.8705	0.969552
4527	16	exonuclease activity	0.875	0.969552
8080	11	N-acetyltransferase activity	0.8778	0.969552
42826	11	histone deacetylase binding	0.8826	0.969552
5506	148	iron ion binding	0.887	0.969552
3676	546	nucleic acid binding	0.8955	0.969552
19905	12	syntaxin binding	0.8968	0.969552
3723	299	RNA binding	0.8976	0.969552
4518	41	nuclease activity	0.8977	0.969552
5215	150	transporter activity	0.9028	0.969552
4221	39	ubiquitin thiolesterase activity	0.9032	0.969552
9055	113	electron carrier activity	0.9033	0.969552
8094	15	DNA-dependent ATPase activity	0.9044	0.969552
15078	12	hydrogen ion transmembrane transporter activity	0.907	0.969552
16887	68	ATPase activity	0.9132	0.972825
8324	10	cation transmembrane transporter activity	0.9193	0.973441
31625	20	ubiquitin protein ligase binding	0.9214	0.973441
3887	14	DNA-directed DNA polymerase activity	0.9277	0.973441
16758	23	transferase activity, transferring hexosyl groups	0.9333	0.973441
19843	13	rRNA binding	0.9346	0.973441
4896	26	cytokine receptor activity	0.9353	0.973441
51219	10	phosphoprotein binding	0.9381	0.973441
8047	18	enzyme activator activity	0.9389	0.973441
51087	18	chaperone binding	0.9446	0.976087
42393	23	histone binding	0.9513	0.979744
8137	16	NADH dehydrogenase (ubiquinone) activity	0.9577	0.98307
32393	10	MHC class I receptor activity	0.9619	0.983085
8378	12	galactosyltransferase activity	0.9675	0.983085
19838	22	growth factor binding	0.9704	0.983085
19899	50	enzyme binding	0.9704	0.983085
51059	12	NF-kappaB binding	0.9864	0.996039
5083	19	small GTPase regulator activity	0.9936	0.9982
4984	181	olfactory receptor activity	0.9954	0.9982
8234	68	cysteine-type peptidase activity	0.9982	0.9982

## Sheet: crQTL.Chr.Regions
Category ID	Category Size	Raw p-value	FDR q-value
chr7p21	31	0	0
chr7p14	40	0	0
chr5q21	18	0.0001	0.00974
chr6q16	20	0.0001	0.00974
chr16q23	24	0.0001	0.00974
chr3p26	13	0.0002	0.0139143
chr3p14	25	0.0002	0.0139143
chr18q22	22	0.0003	0.0182625
chr10q21	33	0.0006	0.0309909
chr8q22.1	14	0.0007	0.0309909
chr1p31.1	21	0.0007	0.0309909
chr8p23	25	0.0008	0.0324667
chr7p21.1	12	0.0013	0.0487
chr5p15.2	15	0.0017	0.0527583
chr3q25	37	0.0018	0.0527583
chr6q12	13	0.0019	0.0527583
chr10p13	20	0.002	0.0527583
chr8q21	45	0.002	0.0527583
chr2p24	29	0.0021	0.0527583
chr5q14	25	0.0025	0.0527583
chr6q23	33	0.0025	0.0527583
chr7p21.3	10	0.0026	0.0527583
chr8p23.1	12	0.0026	0.0527583
chr5p15	41	0.0026	0.0527583
chr3q24	14	0.003	0.0561923
chr12q21.3	15	0.003	0.0561923
chr13q22	13	0.0034	0.0613259
chr9p21	15	0.0039	0.0678321
chr5q22	18	0.0042	0.070531
chrXq21.1	11	0.0044	0.0706935
chrXq21	24	0.0045	0.0706935
chr1p31	62	0.0051	0.0776156
chr2p21	24	0.0053	0.0782152
chr6q16.1	11	0.0057	0.0816441
chr1p22.3	10	0.0066	0.0918343
chr4p12	12	0.0069	0.0933417
chr8q13	23	0.0086	0.111497
chr8p22	21	0.0087	0.111497
chr10p12	25	0.0094	0.117379
chr5q12	28	0.0109	0.132708
chr2q23	21	0.0124	0.14494
chr8q24	51	0.0125	0.14494
chr13q12.3	10	0.0129	0.144993
chr20p12	25	0.0131	0.144993
chr2q24	35	0.0134	0.145018
chr2q34	10	0.0141	0.149209
chr9q21.3	15	0.0144	0.149209
chr18q21	46	0.0159	0.161319
chr8q12	14	0.0166	0.164984
chr9q21	35	0.0194	0.188956
chr12q21	37	0.0209	0.191258
chr18q11	23	0.0211	0.191258
chr7p14.3	15	0.0213	0.191258
chr5p13	40	0.0213	0.191258
chr12p11	28	0.0216	0.191258
chr4p15	30	0.0232	0.201757
chr12q14	25	0.0263	0.223348
chr2p24.1	10	0.0266	0.223348
chr3q25.1	15	0.0272	0.224515
chr5q32	31	0.0277	0.224832
chr2q37.1	17	0.0297	0.234778
chr13q12	54	0.0299	0.234778
chr18q11.2	16	0.0308	0.234778
chr2q32	28	0.031	0.234778
chr4q32	30	0.0317	0.234778
chr5q23	29	0.0322	0.234778
chr3p24	24	0.0323	0.234778
chr8q23	22	0.033	0.235151
chr7q21.3	16	0.0335	0.235151
chr5p13.1	10	0.0338	0.235151
chr5q15	17	0.0351	0.240756
chr2q22	12	0.0358	0.242147
chr4p15.3	13	0.0376	0.248045
chr18q21.1	14	0.0381	0.248045
chr3q28	13	0.0382	0.248045
chr11p14	14	0.0388	0.248626
chr8q21.1	22	0.0406	0.256782
chr13q32	24	0.0429	0.265076
chr20q13.2	14	0.043	0.265076
chr2q24.3	11	0.0486	0.29278
chr7p15	38	0.0494	0.29278
chrXq21.3	10	0.0495	0.29278
chr4p14	18	0.0504	0.29278
chr6q27	12	0.0505	0.29278
chr2q13	15	0.0525	0.300794
chr3q12	15	0.0538	0.303691
chr2q12	31	0.0543	0.303691
chr9q31.1	13	0.0552	0.303691
chr3q13.1	17	0.0555	0.303691
chr13q33	11	0.0571	0.308974
chr6p25	26	0.0588	0.314677
chr15q14	18	0.062	0.328196
chr6p22.3	17	0.0705	0.366286
chr18q21.3	24	0.0707	0.366286
chr4q26	15	0.0737	0.375903
chr14q22	27	0.0741	0.375903
chr7q21	60	0.0805	0.40416
chr8q22.3	12	0.0833	0.412002
chr4q35.1	14	0.0839	0.412002
chr14q21	19	0.0846	0.412002
chr9p24	26	0.0872	0.415088
chr5q14.1	10	0.0876	0.415088
chr4q21.2	21	0.0889	0.415088
chr17p12	12	0.0895	0.415088
chr8q24.1	25	0.0905	0.415088
chr12p11.2	19	0.0911	0.415088
chr20q12	21	0.0912	0.415088
chr12q23.1	10	0.0936	0.418641
chr1p31.3	19	0.0937	0.418641
chr7q21-q22	10	0.0988	0.437415
chr6q13	14	0.1006	0.441371
chr2q14	26	0.1026	0.446127
chr9q13	12	0.1058	0.45597
chr8q22	53	0.1091	0.466068
chr9p22	19	0.1138	0.479081
chr2p25	30	0.1148	0.479081
chr8q21.3	10	0.1164	0.479081
chr1p22	49	0.117	0.479081
chr5q13	33	0.1176	0.479081
chr9q31	44	0.1196	0.479081
chr3q13	65	0.1208	0.479081
chr18q12.1	11	0.121	0.479081
chr12q22	22	0.121	0.479081
chr5q11.2	18	0.1245	0.488964
chr17q23	24	0.1262	0.491675
chr6q24	24	0.1306	0.502856
chr12q15	16	0.1312	0.502856
chr14q31	17	0.1324	0.502856
chr4q22	21	0.1332	0.502856
chr15q22	32	0.1367	0.512099
chr8p21.2	12	0.1424	0.527214
chr3q23	20	0.1429	0.527214
chr4q34	13	0.1443	0.528377
chr12p12.1	14	0.1491	0.541878
chrXp22	64	0.1522	0.546364
chr1q25.2	10	0.1537	0.546364
chr15q21.3	10	0.1537	0.546364
chr10q23.3	31	0.1606	0.566755
chr5q34	15	0.1648	0.577393
chr1p36.12	12	0.1701	0.587144
chr1q25	41	0.171	0.587144
chr6q25.1	17	0.1712	0.587144
chr9p24.1	10	0.1753	0.591405
chr10q26	38	0.176	0.591405
chr4q21	69	0.1762	0.591405
chr9q32	21	0.1773	0.591405
chr5q11	27	0.179	0.593014
chr6q14	23	0.1805	0.593108
chrXp22.3	29	0.182	0.593108
chr12p12	41	0.1835	0.593108
chr7q21.1	16	0.1839	0.593108
chr13q13	19	0.1884	0.603624
chr6q22	45	0.2007	0.638829
chr3q22.1	17	0.2077	0.655292
chr4q35	20	0.2111	0.655292
chr12q13.11	10	0.2115	0.655292
chr10q26.1	24	0.2122	0.655292
chr4q25	25	0.2126	0.655292
chrXq27	16	0.2155	0.656391
chr10q23	57	0.2164	0.656391
chr13q14	53	0.217	0.656391
chr4q32.3	11	0.2192	0.658953
chr14q12	16	0.2229	0.659409
chr10p15	27	0.223	0.659409
chr7q33	13	0.2238	0.659409
chr4q32.1	10	0.2286	0.659409
chr8p21.3	11	0.2287	0.659409
chr15q22.3	12	0.23	0.659409
chr3q27	22	0.2317	0.659409
chr1q24.2	10	0.2334	0.659409
chr8q21.11	10	0.2345	0.659409
chr2p13.3	11	0.2349	0.659409
chr4q31.3	15	0.2352	0.659409
chr12q13.1	28	0.2356	0.659409
chr11p15.4	56	0.2409	0.669625
chr10q23.31	13	0.242	0.669625
chr18q12	33	0.2466	0.671789
chr6q25	38	0.2467	0.671789
chr18q23	13	0.2482	0.671789
chr1q24	32	0.2483	0.671789
chr4p15.2	12	0.2626	0.706554
chr11p15	120	0.2674	0.715331
chr20p11.2	31	0.2688	0.715331
chr15q11	17	0.2738	0.722339
chr3q13.2	18	0.2744	0.722339
chr12p12.3	14	0.2781	0.722678
chr14q13	20	0.2794	0.722678
chrXp22.2	14	0.2818	0.722678
chr13q14.1	23	0.2819	0.722678
chr6q22.31	10	0.2828	0.722678
chr3p25.1	10	0.2853	0.722678
chr7q31	50	0.2856	0.722678
chr9q22	45	0.2864	0.722678
chr6p24	21	0.2895	0.726735
chr8q11	13	0.2941	0.734496
chr3q13.3	22	0.2996	0.742119
chr13q13.3	11	0.3002	0.742119
chr2p25.1	11	0.3027	0.74452
chr13q34	17	0.3045	0.745183
chr3q26.2	11	0.3158	0.760967
chr1p32	37	0.3158	0.760967
chr1p34.3	10	0.3165	0.760967
chr4q28	22	0.3172	0.760967
chr5q33.1	10	0.323	0.768035
chr1q41	28	0.3233	0.768035
chrXq23	13	0.3255	0.769507
chr8p21	44	0.3349	0.787905
chr8q22.2	12	0.3384	0.792312
chr20p11	36	0.3449	0.803667
chr11q14.1	13	0.3484	0.804469
chr10q26.13	15	0.3502	0.804469
chr2p16	21	0.3502	0.804469
chr4q31.2	13	0.3548	0.806381
chr20q12-q13	14	0.356	0.806381
chr16p12	31	0.356	0.806381
chr5q31.1	26	0.3578	0.806706
chrXq25	13	0.3655	0.810507
chr6p12	38	0.3656	0.810507
chr6p12.1	12	0.3658	0.810507
chrXp22.1	16	0.368	0.810507
chr5q31	89	0.3698	0.810507
chr3p21.3	27	0.3726	0.810507
chr8q24.13	10	0.3727	0.810507
chr14q23.1	13	0.3728	0.810507
chr7p22	19	0.3762	0.814264
chr16q12.1	12	0.3891	0.833881
chr3p21.31	12	0.3895	0.833881
chr1p21	24	0.3904	0.833881
chr7p12	12	0.393	0.835769
chr2q31	44	0.3959	0.838275
chr6p21.1	21	0.3996	0.842447
chr20p11.23	11	0.4025	0.84483
chr3q21.3	12	0.4042	0.84483
chr4q31	45	0.4068	0.846631
chr17q22	18	0.4093	0.848209
chr11q21	18	0.4234	0.870461
chr2q36	23	0.4248	0.870461
chr13q14.3	11	0.4254	0.870461
chr6q26	10	0.4334	0.882011
chr3q21	49	0.4369	0.882011
chr11q23.3	16	0.4385	0.882011
chr3q26.3	18	0.4401	0.882011
chr1p13.3	29	0.4401	0.882011
chr11q14	28	0.4441	0.885044
chr11q22	38	0.4467	0.885044
chr1p	434	0.4471	0.885044
chr17q24	19	0.4495	0.885044
chr11p15.3	13	0.4507	0.885044
chrXp11.4	10	0.4654	0.907573
chr13q14.11	12	0.4659	0.907573
chr20q13.13	13	0.4722	0.916181
chr7p15.3	12	0.4785	0.92472
chrXq13	20	0.4859	0.931271
chr12q12	28	0.4863	0.931271
chr1q22-q23	10	0.4898	0.931271
chr5q33	31	0.4903	0.931271
chr15q25	21	0.4923	0.931271
chr22q13.31	10	0.4954	0.931271
chr14q22.1	13	0.4971	0.931271
chr5p15.3	15	0.4981	0.931271
chr2q33	56	0.4991	0.931271
chr6q15	10	0.5076	0.942336
chr10q22	41	0.5089	0.942336
chr12q24.1	28	0.5185	0.953312
chr3p22.1	10	0.5191	0.953312
chr14q24.3	33	0.5207	0.953312
chr4q13.3	19	0.5253	0.956696
chr16q12.2	10	0.5309	0.956696
chr6p12.3	11	0.5319	0.956696
chr14q	291	0.5322	0.956696
chr3q13.33	12	0.5328	0.956696
chr13q12.1	14	0.5363	0.956696
chrXp21	19	0.5363	0.956696
chr18p11.2	20	0.5407	0.961025
chr1q23	36	0.5461	0.961342
chr11q13.4	10	0.5466	0.961342
chr7q31.3	16	0.5468	0.961342
chr1p13.2	17	0.5568	0.975401
chr1p13	72	0.5672	0.988558
chr12q23	40	0.5694	0.988558
chr1p13.1	12	0.5704	0.988558
chr8p11	16	0.5807	0.994209
chr8p12	15	0.5812	0.994209
chr5q31.3	13	0.5814	0.994209
chr2p22-p21	10	0.5824	0.994209
chr22q13.3	15	0.5854	0.994209
chr3q21.1	10	0.5868	0.994209
chr14q23	26	0.5898	0.994209
chr15q21	53	0.5938	0.994209
chr12p13	87	0.5938	0.994209
chr7q11.2	19	0.5943	0.994209
chr11q25	10	0.5976	0.994209
chr5q13.3	13	0.5997	0.994209
chr19q13.11	11	0.6002	0.994209
chr1p36.2	25	0.6024	0.994471
chr1p22.1	14	0.606	0.996552
chr3q26	41	0.6078	0.996552
chr3q26.1	10	0.6098	0.996552
chr10q11	32	0.6159	0.9997
chr16p13.1	19	0.6166	0.9997
chr4q24	19	0.6181	0.9997
chr16p12.3	13	0.6231	0.9997
chr7q11	20	0.6259	0.9997
chr6p22	49	0.6263	0.9997
chr12p	157	0.6282	0.9997
chr11q12.1	43	0.6297	0.9997
chr7q32	21	0.6446	0.9997
chr21q22.2	11	0.6463	0.9997
chr17q	213	0.6605	0.9997
chr18p11.3	20	0.6628	0.9997
chr9p13	23	0.6634	0.9997
chr6q21	41	0.6637	0.9997
chr3p25	36	0.6669	0.9997
chr8p11.2	12	0.6694	0.9997
chr7q11.23	12	0.6694	0.9997
chr18p11	42	0.672	0.9997
chr1p22.2	11	0.6835	0.9997
chr11q11	16	0.6959	0.9997
chr3p21	48	0.7035	0.9997
chr11p13	31	0.7047	0.9997
chr6q22.1	13	0.7063	0.9997
chr11q22.3	16	0.7112	0.9997
chr20q13.3	19	0.7134	0.9997
chr16q13	16	0.7148	0.9997
chr9q33	34	0.7169	0.9997
chr12p13.31	10	0.7187	0.9997
chr12q	310	0.722	0.9997
chr7q31.1	10	0.727	0.9997
chr15q21.1	16	0.7273	0.9997
chr5q35	37	0.7307	0.9997
chr12p13.3	37	0.731	0.9997
chr10p11.2	19	0.7332	0.9997
chr15q26	36	0.7339	0.9997
chr10p11	22	0.7405	0.9997
chr21q22.1	23	0.7452	0.9997
chr7p13	17	0.7454	0.9997
chr2p13	35	0.7465	0.9997
chr10p15.1	10	0.7522	0.9997
chr5q33.3	12	0.7523	0.9997
chr1p35	23	0.7524	0.9997
chr5p13.2	13	0.7533	0.9997
chr15q26.1	15	0.7557	0.9997
chr2q31.1	23	0.7578	0.9997
chr11q23	49	0.7619	0.9997
chr14q32.3	10	0.7628	0.9997
chr1p36.1	44	0.7682	0.9997
chr2q21	19	0.7696	0.9997
chr12q13	64	0.77	0.9997
chrXq24	14	0.7705	0.9997
chr1p32.3	17	0.7705	0.9997
chr10q11.2	27	0.7707	0.9997
chr11p11.2	19	0.772	0.9997
chr2q37	34	0.7727	0.9997
chr10q25.3	11	0.7773	0.9997
chr1q31	21	0.7828	0.9997
chr11p15.1	15	0.7876	0.9997
chr4q12	24	0.7876	0.9997
chr10q21.3	10	0.7883	0.9997
chr3p22	33	0.7937	0.9997
chr15q24	24	0.7991	0.9997
chr10q	277	0.7993	0.9997
chr10q11.21	10	0.8069	0.9997
chr16p13	44	0.8155	0.9997
chr16q12	25	0.8237	0.9997
chr1p33	17	0.8243	0.9997
chr11p11	24	0.8255	0.9997
chr14q24	59	0.8256	0.9997
chr17q12	40	0.8265	0.9997
chr2p15	10	0.8308	0.9997
chr15q13	15	0.8444	0.9997
chr17q21	62	0.848	0.9997
chr15q21.2	13	0.85	0.9997
chr2q35	21	0.8546	0.9997
chr17p11.2	20	0.8561	0.9997
chr16q22.1	12	0.8599	0.9997
chr3q29	13	0.8605	0.9997
chr12q12-q13	10	0.8608	0.9997
chr22q12	33	0.8613	0.9997
chr4q21.1	20	0.8615	0.9997
chr17p13.1	20	0.8685	0.9997
chr17q12-q21	18	0.872	0.9997
chr12q23.3	14	0.8727	0.9997
chr15q23	14	0.8732	0.9997
chr22q13	50	0.8743	0.9997
chr4q13	45	0.8746	0.9997
chr6p21.2	12	0.8832	0.9997
chr20q11.22	11	0.8853	0.9997
chr17q21.33	15	0.8867	0.9997
chr11q24.2	12	0.887	0.9997
chr1p34	49	0.8886	0.9997
chr7q34	19	0.8892	0.9997
chr1p34.1	13	0.8943	0.9997
chr2p14	17	0.8953	0.9997
chr1p36.13	17	0.8956	0.9997
chr11q23.1	11	0.8984	0.9997
chr4p16	47	0.8988	0.9997
chr10p14	10	0.8994	0.9997
chr10q24	46	0.9014	0.9997
chr17q21.3	33	0.9031	0.9997
chr21q22.3	41	0.9043	0.9997
chr17q11.2	25	0.9047	0.9997
chrXq26	24	0.9048	0.9997
chr6p21.3	71	0.9068	0.9997
chr11q24.1	14	0.9074	0.9997
chr17q25	19	0.9075	0.9997
chr11q12	72	0.9092	0.9997
chr10q24.3	16	0.9098	0.9997
chr20q11.2	32	0.9114	0.9997
chr1q32	52	0.9122	0.9997
chr14q32	51	0.9196	0.9997
chr1q44	13	0.9249	0.9997
chr15q	265	0.9276	0.9997
chr6p22.1	18	0.9277	0.9997
chr10q22.1	18	0.9282	0.9997
chr22q12.2	14	0.9288	0.9997
chr12p13.2	18	0.9292	0.9997
chr17q21.32	11	0.9298	0.9997
chr17p	86	0.9307	0.9997
chr11q24	33	0.9311	0.9997
chr14q32.1	28	0.9314	0.9997
chr9p13.3	10	0.9325	0.9997
chr2p11.2	22	0.9345	0.9997
chr1q22	21	0.9353	0.9997
chr14q32.12	11	0.9376	0.9997
chr9q33.2	14	0.9382	0.9997
chr7q36.1	20	0.9391	0.9997
chr20q11	37	0.9407	0.9997
chr22q13.1	22	0.9441	0.9997
chr19p13.3	13	0.9448	0.9997
chr22q11.2	29	0.9455	0.9997
chr2p11	25	0.9459	0.9997
chr15q15.1	14	0.9464	0.9997
chr22q11.21	15	0.9468	0.9997
chr19q13.1	28	0.9468	0.9997
chr1q21	50	0.9499	0.9997
chr2q33.1	18	0.9522	0.9997
chr15q15	33	0.953	0.9997
chr17p13	52	0.9532	0.9997
chr19q13.2	24	0.9545	0.9997
chr19q13.3	30	0.9553	0.9997
chr2q11.2	20	0.9554	0.9997
chr20q13.1	30	0.9556	0.9997
chr5q35.3	14	0.9571	0.9997
chr9q34.1	23	0.9573	0.9997
chrXq26.3	10	0.961	0.9997
chr17p13.3	18	0.9613	0.9997
chr1q42.13	10	0.9622	0.9997
chr15q26.3	13	0.9624	0.9997
chr4p16.1	14	0.9624	0.9997
chr14q11	54	0.9647	0.9997
chr4p16.3	17	0.9653	0.9997
chr16p13.3	18	0.9662	0.9997
chr19q13	123	0.9664	0.9997
chr14q11.2	46	0.9674	0.9997
chr10q25	31	0.9715	0.9997
chr22q11	33	0.972	0.9997
chr1q32.1	21	0.9733	0.9997
chr12q24	65	0.9756	0.9997
chr1q21.3	13	0.9765	0.9997
chr16q22	26	0.9778	0.9997
chr19q13.43	11	0.9784	0.9997
chr20q13	70	0.9784	0.9997
chr11p15.5	12	0.9786	0.9997
chr19q13.4	40	0.9812	0.9997
chr7q36	39	0.9827	0.9997
chr2q37.3	10	0.983	0.9997
chr16p11	10	0.9846	0.9997
chr12q24.2	11	0.9859	0.9997
chr19q13.41	12	0.9868	0.9997
chr20p13	30	0.9872	0.9997
chr11q13	63	0.9896	0.9997
chr9q34	39	0.99	0.9997
chr6p21	116	0.9909	0.9997
chr2p23	27	0.9917	0.9997
chr9q22.3	24	0.9923	0.9997
chrXq22	28	0.9929	0.9997
chr16q24	16	0.9961	0.9997
chrXp11.23	12	0.9963	0.9997
chrXq28	28	0.9963	0.9997
chrXp11.2	28	0.9971	0.9997
chr1q42	49	0.9978	0.9997
chr1p36	88	0.998	0.9997
chr1q42.1	27	0.9984	0.9997
chr19p13.1	25	0.9988	0.9997
chr11q	327	0.9995	0.9997
chr7q22.1	18	0.9996	0.9997
chr7q22	38	0.9997	0.9997
