# Supplementary material for: Co-regulatory expression quantitative trait loci mapping: method and application to endometrial cancer
Source: BMC Med Genomics. 2011 Jan 12;4:6. doi: 10.1186/1755-8794-4-6 (PMC3032645; doi:10.1186/1755-8794-4-6)
Supplement: Additional file 4 — trans-eQTL. Results of trans-eQTL analysis at q = 0.05, annotated. [file 1755-8794-4-6-S4.ZIP]

Archive with 1 entries (1 files):
- Add.File.4.xls
