# Supplementary material for: Co-regulatory expression quantitative trait loci mapping: method and application to endometrial cancer
Source: BMC Med Genomics. 2011 Jan 12;4:6. doi: 10.1186/1755-8794-4-6 (PMC3032645; doi:10.1186/1755-8794-4-6)
Supplement: Additional file 4 — trans-eQTL. Results of trans-eQTL analysis at q = 0.05, annotated. [file 1755-8794-4-6-S4.ZIP › Add.File.4.xls]

## Sheet: Sheet1
		Gene (Expression trait) ->								SNP (eQTL) ->
Raw p-value	FDR q-value	Agilent ID	Entrez ID	Gene Symbol	Gene Title	Chromosomal Location	URL Pubmed	URL Ensembl		Affymetrix ID	dbSNP	Entrez ID	Gene Symbol	Gene Title	Chromosomal Location	Position	Location (bp)	URL Pubmed	URL Ensembl
8.426e-12	0.00273347	A_23_P127824	7140	TNNT3	troponin T type 3 (skeletal, fast)	chr11p15.5	http://www.ncbi.nlm.nih.gov/sites/entrez?db=pubmed&cmd=search&term=TNNT3	http://www.ensembl.org/Mus_musculus/geneview?gene=ENSG00000130595		SNP_A-1664982	rs4828879	10549	PRDX4	peroxiredoxin 4	chrXp22.11	upstream	23770	http://www.ncbi.nlm.nih.gov/sites/entrez?db=pubmed&cmd=search&term=PRDX4	http://www.ensembl.org/Mus_musculus/geneview?gene=ENSG00000123131
1.101e-11	0.00273347	A_23_P250948	7862	BRPF1	bromodomain and PHD finger containing, 1	chr3p26-p25	http://www.ncbi.nlm.nih.gov/sites/entrez?db=pubmed&cmd=search&term=BRPF1	http://www.ensembl.org/Mus_musculus/geneview?gene=ENSG00000156983		SNP_A-1729007	rs277491	91584	PLXNA4	plexin A4	chr7q32.3	intron	0	http://www.ncbi.nlm.nih.gov/sites/entrez?db=pubmed&cmd=search&term=PLXNA4	http://www.ensembl.org/Mus_musculus/geneview?gene=ENSG00000221866
3.258e-11	0.00539251	A_23_P132237	25770	C22orf31	chromosome 22 open reading frame 31	chr22q12.1	http://www.ncbi.nlm.nih.gov/sites/entrez?db=pubmed&cmd=search&term=C22orf31	http://www.ensembl.org/Mus_musculus/geneview?gene=ENSG00000100249		SNP_A-1659168	rs10517754	56884	FSTL5	follistatin-like 5	chr4q32.3	intron	0	http://www.ncbi.nlm.nih.gov/sites/entrez?db=pubmed&cmd=search&term=FSTL5	http://www.ensembl.org/Mus_musculus/geneview?gene=ENSG00000168843
1.312e-10	0.0162851	A_23_P202897	56	ACRV1	acrosomal vesicle protein 1	chr11q23-q24	http://www.ncbi.nlm.nih.gov/sites/entrez?db=pubmed&cmd=search&term=ACRV1	http://www.ensembl.org/Mus_musculus/geneview?gene=ENSG00000134940		SNP_A-1694553	rs2363830	27147	DENND2A	DENN/MADD domain containing 2A	chr7q34	intron	0	http://www.ncbi.nlm.nih.gov/sites/entrez?db=pubmed&cmd=search&term=DENND2A	http://www.ensembl.org/Mus_musculus/geneview?gene=ENSG00000146966
1.835e-10	0.0182265	A_23_P129458	93517	SDR42E1	short chain dehydrogenase/reductase family 42E, member 1	chr16q23.3	http://www.ncbi.nlm.nih.gov/sites/entrez?db=pubmed&cmd=search&term=SDR42E1	http://www.ensembl.org/Mus_musculus/geneview?gene=ENSG00000184860		SNP_A-1721812	rs938243	131034	CPNE4	copine IV	chr3q22.1	intron	0	http://www.ncbi.nlm.nih.gov/sites/entrez?db=pubmed&cmd=search&term=CPNE4	http://www.ensembl.org/Mus_musculus/geneview?gene=ENSG00000196353
2.636e-10	0.0186972	A_23_P215479	7461	CLIP2	CAP-GLY domain containing linker protein 2	chr7q11.23	http://www.ncbi.nlm.nih.gov/sites/entrez?db=pubmed&cmd=search&term=CLIP2	http://www.ensembl.org/Mus_musculus/geneview?gene=ENSG00000106665		SNP_A-1651164	rs10496425	165055	CCDC138	Coiled-coil domain containing 138	chr2q13	intron	0	http://www.ncbi.nlm.nih.gov/sites/entrez?db=pubmed&cmd=search&term=CCDC138	http://www.ensembl.org/Mus_musculus/geneview?gene=---
2.636e-10	0.0186972	A_23_P215479	7461	CLIP2	CAP-GLY domain containing linker protein 2	chr7q11.23	http://www.ncbi.nlm.nih.gov/sites/entrez?db=pubmed&cmd=search&term=CLIP2	http://www.ensembl.org/Mus_musculus/geneview?gene=ENSG00000106665		SNP_A-1642388	rs7591305	165055	CCDC138	Coiled-coil domain containing 138	chr2q13	intron	0	http://www.ncbi.nlm.nih.gov/sites/entrez?db=pubmed&cmd=search&term=CCDC138	http://www.ensembl.org/Mus_musculus/geneview?gene=---
5.447e-10	0.0292208	A_23_P148327	778	CACNA1F	calcium channel, voltage-dependent, L type, alpha 1F subunit	chrXp11.23	http://www.ncbi.nlm.nih.gov/sites/entrez?db=pubmed&cmd=search&term=CACNA1F	http://www.ensembl.org/Mus_musculus/geneview?gene=ENSG00000102001		SNP_A-1720985	rs10509024	11130	ZWINT	ZW10 interactor	chr10q21-q22	downstream	1219372	http://www.ncbi.nlm.nih.gov/sites/entrez?db=pubmed&cmd=search&term=ZWINT	http://www.ensembl.org/Mus_musculus/geneview?gene=ENSG00000122952
6.353e-10	0.0292208	A_23_P9883	114548	NLRP3	NLR family, pyrin domain containing 3	chr1q44	http://www.ncbi.nlm.nih.gov/sites/entrez?db=pubmed&cmd=search&term=NLRP3	http://www.ensembl.org/Mus_musculus/geneview?gene=ENSG00000162711		SNP_A-1642910	rs964910	151648	SGOL1	Shugoshin-like 1 (S. pombe)	chr3p24.3	upstream	561192	http://www.ncbi.nlm.nih.gov/sites/entrez?db=pubmed&cmd=search&term=SGOL1	http://www.ensembl.org/Mus_musculus/geneview?gene=---
6.949e-10	0.0292208	A_23_P127824	7140	TNNT3	troponin T type 3 (skeletal, fast)	chr11p15.5	http://www.ncbi.nlm.nih.gov/sites/entrez?db=pubmed&cmd=search&term=TNNT3	http://www.ensembl.org/Mus_musculus/geneview?gene=ENSG00000130595		SNP_A-1679816	rs2826728	4685	NCAM2	neural cell adhesion molecule 2	chr21q21.1	intron	0	http://www.ncbi.nlm.nih.gov/sites/entrez?db=pubmed&cmd=search&term=NCAM2	http://www.ensembl.org/Mus_musculus/geneview?gene=---
6.949e-10	0.0292208	A_23_P127824	7140	TNNT3	troponin T type 3 (skeletal, fast)	chr11p15.5	http://www.ncbi.nlm.nih.gov/sites/entrez?db=pubmed&cmd=search&term=TNNT3	http://www.ensembl.org/Mus_musculus/geneview?gene=ENSG00000130595		SNP_A-1653642	rs2155798	4685	NCAM2	neural cell adhesion molecule 2	chr21q21.1	intron	0	http://www.ncbi.nlm.nih.gov/sites/entrez?db=pubmed&cmd=search&term=NCAM2	http://www.ensembl.org/Mus_musculus/geneview?gene=---
7.6e-10	0.0292208	A_23_P213620	5521	PPP2R2B	protein phosphatase 2 (formerly 2A), regulatory subunit B, beta isoform	chr5q31-q32	http://www.ncbi.nlm.nih.gov/sites/entrez?db=pubmed&cmd=search&term=PPP2R2B	http://www.ensembl.org/Mus_musculus/geneview?gene=ENSG00000156475		SNP_A-1733702	NA	NA	NA	NA	NA	NA	NA	NA	NA
8.339e-10	0.0292208	A_23_P42924	154790	CLEC2L	C-type lectin domain family 2, member L	chr7q34	http://www.ncbi.nlm.nih.gov/sites/entrez?db=pubmed&cmd=search&term=CLEC2L	http://www.ensembl.org/Mus_musculus/geneview?gene=ENSG00000236279		SNP_A-1686681	rs62388	1740	DLG2	discs, large homolog 2 (Drosophila)	chr11q14.1	intron	0	http://www.ncbi.nlm.nih.gov/sites/entrez?db=pubmed&cmd=search&term=DLG2	http://www.ensembl.org/Mus_musculus/geneview?gene=ENSG00000150672
8.5e-10	0.0292208	A_23_P158470	389119	C3orf54	chromosome 3 open reading frame 54	chr3p21.31	http://www.ncbi.nlm.nih.gov/sites/entrez?db=pubmed&cmd=search&term=C3orf54	http://www.ensembl.org/Mus_musculus/geneview?gene=ENSG00000185614		SNP_A-1726908	rs2802019	55144	LRRC8D	leucine rich repeat containing 8 family, member D	chr1p22.2	downstream	50132	http://www.ncbi.nlm.nih.gov/sites/entrez?db=pubmed&cmd=search&term=LRRC8D	http://www.ensembl.org/Mus_musculus/geneview?gene=ENSG00000171492
8.946e-10	0.0292208	A_23_P42246	80742	PRR3	proline rich 3	chr6p21.33	http://www.ncbi.nlm.nih.gov/sites/entrez?db=pubmed&cmd=search&term=PRR3	#N/A		SNP_A-1723366	rs754920	64753	CCDC136	coiled-coil domain containing 136	chr7q33	downstream	6229	http://www.ncbi.nlm.nih.gov/sites/entrez?db=pubmed&cmd=search&term=CCDC136	http://www.ensembl.org/Mus_musculus/geneview?gene=ENSG00000128596
9.852e-10	0.0292208	A_23_P169061	4986	OPRK1	opioid receptor, kappa 1	chr8q11.2	http://www.ncbi.nlm.nih.gov/sites/entrez?db=pubmed&cmd=search&term=OPRK1	http://www.ensembl.org/Mus_musculus/geneview?gene=ENSG00000082556		SNP_A-1677868	rs3843776	8530	CST7	cystatin F (leukocystatin)	chr20p11.21	upstream	940213	http://www.ncbi.nlm.nih.gov/sites/entrez?db=pubmed&cmd=search&term=CST7	http://www.ensembl.org/Mus_musculus/geneview?gene=ENSG00000077984
1.024e-09	0.0292208	A_23_P66815	51547	SIRT7	sirtuin (silent mating type information regulation 2 homolog) 7 (S. cerevisiae)	chr17q25	http://www.ncbi.nlm.nih.gov/sites/entrez?db=pubmed&cmd=search&term=SIRT7	http://www.ensembl.org/Mus_musculus/geneview?gene=ENSG00000187531		SNP_A-1732645	rs10483104	9342	SNAP29	synaptosomal-associated protein, 29kDa	chr22q11.21	intron	0	http://www.ncbi.nlm.nih.gov/sites/entrez?db=pubmed&cmd=search&term=SNAP29	http://www.ensembl.org/Mus_musculus/geneview?gene=ENSG00000099940
1.062e-09	0.0292208	A_23_P3221	58472	SQRDL	sulfide quinone reductase-like (yeast)	chr15q15	http://www.ncbi.nlm.nih.gov/sites/entrez?db=pubmed&cmd=search&term=SQRDL	http://www.ensembl.org/Mus_musculus/geneview?gene=ENSG00000137767		SNP_A-1755048	rs8083914	10194	TSHZ1	teashirt zinc finger homeobox 1	chr18q22.3	downstream	989637	http://www.ncbi.nlm.nih.gov/sites/entrez?db=pubmed&cmd=search&term=TSHZ1	http://www.ensembl.org/Mus_musculus/geneview?gene=ENSG00000179981
1.118e-09	0.0292208	A_23_P219126	10407	SPAG11B	sperm associated antigen 11B	chr8p23-p22	http://www.ncbi.nlm.nih.gov/sites/entrez?db=pubmed&cmd=search&term=SPAG11B	http://www.ensembl.org/Mus_musculus/geneview?gene=ENSG00000164871		SNP_A-1719028	rs7776445	9465	AKAP7	A kinase (PRKA) anchor protein 7	chr6q23	downstream	170614	http://www.ncbi.nlm.nih.gov/sites/entrez?db=pubmed&cmd=search&term=AKAP7	http://www.ensembl.org/Mus_musculus/geneview?gene=ENSG00000118507
1.37e-09	0.0338537	A_23_P91991	92106	OXNAD1	oxidoreductase NAD-binding domain containing 1	chr3p25-p24	http://www.ncbi.nlm.nih.gov/sites/entrez?db=pubmed&cmd=search&term=OXNAD1	http://www.ensembl.org/Mus_musculus/geneview?gene=ENSG00000154814		SNP_A-1647275	rs293340	4240	MFGE8	milk fat globule-EGF factor 8 protein	chr15q25	upstream	144646	http://www.ncbi.nlm.nih.gov/sites/entrez?db=pubmed&cmd=search&term=MFGE8	http://www.ensembl.org/Mus_musculus/geneview?gene=ENSG00000140545
1.463e-09	0.0338537	A_23_P3065	55195	C14orf105	chromosome 14 open reading frame 105	chr14q22.3	http://www.ncbi.nlm.nih.gov/sites/entrez?db=pubmed&cmd=search&term=C14orf105	http://www.ensembl.org/Mus_musculus/geneview?gene=ENSG00000100557		SNP_A-1647262	rs9315090	84935	C13orf33	chromosome 13 open reading frame 33	chr13q12.3	downstream	65979	http://www.ncbi.nlm.nih.gov/sites/entrez?db=pubmed&cmd=search&term=C13orf33	http://www.ensembl.org/Mus_musculus/geneview?gene=ENSG00000102802
1.5e-09	0.0338537	A_23_P141315	54475	NLE1	notchless homolog 1 (Drosophila)	chr17q12	http://www.ncbi.nlm.nih.gov/sites/entrez?db=pubmed&cmd=search&term=NLE1	http://www.ensembl.org/Mus_musculus/geneview?gene=ENSG00000073536		SNP_A-1672420	rs10491471	401190	RGS7BP	regulator of G-protein signaling 7 binding protein	chr5q12.3	intron	0	http://www.ncbi.nlm.nih.gov/sites/entrez?db=pubmed&cmd=search&term=RGS7BP	http://www.ensembl.org/Mus_musculus/geneview?gene=ENSG00000186479
1.608e-09	0.0346343	A_23_P147463	6668	SP2	Sp2 transcription factor	chr17q21.32	http://www.ncbi.nlm.nih.gov/sites/entrez?db=pubmed&cmd=search&term=SP2	http://www.ensembl.org/Mus_musculus/geneview?gene=ENSG00000167182		SNP_A-1752191	rs2241821	6314	ATXN7	ataxin 7	chr3p21.1-p12	intron	0	http://www.ncbi.nlm.nih.gov/sites/entrez?db=pubmed&cmd=search&term=ATXN7	http://www.ensembl.org/Mus_musculus/geneview?gene=ENSG00000163635
1.706e-09	0.0346343	A_23_P46879	5406	PNLIP	pancreatic lipase	chr10q26.1	http://www.ncbi.nlm.nih.gov/sites/entrez?db=pubmed&cmd=search&term=PNLIP	http://www.ensembl.org/Mus_musculus/geneview?gene=ENSG00000175535		SNP_A-1656370	rs10485691	11122	PTPRT	protein tyrosine phosphatase, receptor type, T	chr20q12-q13	intron	0	http://www.ncbi.nlm.nih.gov/sites/entrez?db=pubmed&cmd=search&term=PTPRT	http://www.ensembl.org/Mus_musculus/geneview?gene=ENSG00000196090
1.744e-09	0.0346343	A_23_P62040	5554	PRH1 // PRH2	proline-rich protein HaeIII subfamily 1 // proline-rich protein HaeIII subfamily 2	chr12p13.2	http://www.ncbi.nlm.nih.gov/sites/entrez?db=pubmed&cmd=search&term=PRH1 // http://www.ncbi.nlm.nih.gov/sites/entrez?db=pubmed&cmd=search&term=PRH2	http://www.ensembl.org/Mus_musculus/geneview?gene=ENSG00000134551		SNP_A-1713949	rs196532	6092	ROBO2	roundabout, axon guidance receptor, homolog 2 (Drosophila)	chr3p12.3	upstream	511117	http://www.ncbi.nlm.nih.gov/sites/entrez?db=pubmed&cmd=search&term=ROBO2	http://www.ensembl.org/Mus_musculus/geneview?gene=---
2.208e-09	0.0419553	A_23_P59738	58498	MYL7	myosin, light chain 7, regulatory	chr7p21-p11.2	http://www.ncbi.nlm.nih.gov/sites/entrez?db=pubmed&cmd=search&term=MYL7	http://www.ensembl.org/Mus_musculus/geneview?gene=ENSG00000106631		SNP_A-1747469	rs957212	3459	IFNGR1	interferon gamma receptor 1	chr6q23.3	upstream	243577	http://www.ncbi.nlm.nih.gov/sites/entrez?db=pubmed&cmd=search&term=IFNGR1	http://www.ensembl.org/Mus_musculus/geneview?gene=ENSG00000027697
2.281e-09	0.0419553	A_23_P39438	170959	ZNF431	zinc finger protein 431	chr19p12	http://www.ncbi.nlm.nih.gov/sites/entrez?db=pubmed&cmd=search&term=ZNF431	http://www.ensembl.org/Mus_musculus/geneview?gene=ENSG00000196705		SNP_A-1679539	rs318056	345557	PLCXD3	phosphatidylinositol-specific phospholipase C, X domain containing 3	chr5p13.1	intron	0	http://www.ncbi.nlm.nih.gov/sites/entrez?db=pubmed&cmd=search&term=PLCXD3	http://www.ensembl.org/Mus_musculus/geneview?gene=ENSG00000182836
2.589e-09	0.0436194	A_23_P139466	6231	RPS26	ribosomal protein S26	chr12q13	http://www.ncbi.nlm.nih.gov/sites/entrez?db=pubmed&cmd=search&term=RPS26	http://www.ensembl.org/Mus_musculus/geneview?gene=ENSG00000196656 // http://www.ensembl.org/Mus_musculus/geneview?gene=ENSG00000197728		SNP_A-1741154	rs6563585	51569	UFM1	ubiquitin-fold modifier 1	chr13q13.3	upstream	183936	http://www.ncbi.nlm.nih.gov/sites/entrez?db=pubmed&cmd=search&term=UFM1	http://www.ensembl.org/Mus_musculus/geneview?gene=ENSG00000120686
2.617e-09	0.0436194	A_23_P97465	65122	PRAMEF1 // PRAMEF13 // PRAMEF14 // PRAMEF2	PRAME family member 1 // PRAME family member 13 // PRAME family member 14 // PRAME family member 2	chr1p36.21	#N/A	#N/A		SNP_A-1699892	rs10521196	93649	MYOCD	myocardin	chr17p11.2	upstream	240175	http://www.ncbi.nlm.nih.gov/sites/entrez?db=pubmed&cmd=search&term=MYOCD	http://www.ensembl.org/Mus_musculus/geneview?gene=ENSG00000141052
2.635e-09	0.0436194	A_23_P37954	899	CCNF	cyclin F	chr16p13.3	http://www.ncbi.nlm.nih.gov/sites/entrez?db=pubmed&cmd=search&term=CCNF	http://www.ensembl.org/Mus_musculus/geneview?gene=ENSG00000162063		SNP_A-1758815	rs10488933	153020	RASGEF1B	RasGEF domain family, member 1B	chr4q21.21	downstream	71839	http://www.ncbi.nlm.nih.gov/sites/entrez?db=pubmed&cmd=search&term=RASGEF1B	http://www.ensembl.org/Mus_musculus/geneview?gene=ENSG00000138670
2.877e-09	0.0460753	A_23_P166167	9139	CBFA2T2	core-binding factor, runt domain, alpha subunit 2; translocated to, 2	chr20q11	http://www.ncbi.nlm.nih.gov/sites/entrez?db=pubmed&cmd=search&term=CBFA2T2	http://www.ensembl.org/Mus_musculus/geneview?gene=ENSG00000078699		SNP_A-1660263	rs1381324	29091	STXBP6	syntaxin binding protein 6 (amisyn)	chr14q12	downstream	72109	http://www.ncbi.nlm.nih.gov/sites/entrez?db=pubmed&cmd=search&term=STXBP6	http://www.ensembl.org/Mus_musculus/geneview?gene=ENSG00000168952
3.171e-09	0.0461047	A_23_P70827	57670	KIAA1549	KIAA1549	chr7q34	http://www.ncbi.nlm.nih.gov/sites/entrez?db=pubmed&cmd=search&term=KIAA1549	http://www.ensembl.org/Mus_musculus/geneview?gene=ENSG00000122778		SNP_A-1683734	rs385909	26751	SH3YL1	SH3 domain containing, Ysc84-like 1 (S. cerevisiae)	chr2p25.3	downstream	18459	http://www.ncbi.nlm.nih.gov/sites/entrez?db=pubmed&cmd=search&term=SH3YL1	http://www.ensembl.org/Mus_musculus/geneview?gene=ENSG00000035115
3.308e-09	0.0461047	A_23_P201376	117178	SSX2IP	synovial sarcoma, X breakpoint 2 interacting protein	chr1p22.3	http://www.ncbi.nlm.nih.gov/sites/entrez?db=pubmed&cmd=search&term=SSX2IP	http://www.ensembl.org/Mus_musculus/geneview?gene=ENSG00000117155		SNP_A-1659794	rs2196502	50507	NOX4	NADPH oxidase 4	chr11q14.2-q21	upstream	20498	http://www.ncbi.nlm.nih.gov/sites/entrez?db=pubmed&cmd=search&term=NOX4	http://www.ensembl.org/Mus_musculus/geneview?gene=ENSG00000086991
3.358e-09	0.0461047	A_23_P13057	56981	PRDM11	PR domain containing 11	chr11p11	http://www.ncbi.nlm.nih.gov/sites/entrez?db=pubmed&cmd=search&term=PRDM11	http://www.ensembl.org/Mus_musculus/geneview?gene=ENSG00000019485		SNP_A-1643782	NA	NA	NA	NA	NA	NA	NA	NA	NA
3.441e-09	0.0461047	A_23_P22286	7767	ZNF224	zinc finger protein 224	chr19q13.2	http://www.ncbi.nlm.nih.gov/sites/entrez?db=pubmed&cmd=search&term=ZNF224	http://www.ensembl.org/Mus_musculus/geneview?gene=ENSG00000186019		SNP_A-1672306	rs2345516	93034	NT5C1B	5'-nucleotidase, cytosolic IB	chr2p24.2	downstream	354512	http://www.ncbi.nlm.nih.gov/sites/entrez?db=pubmed&cmd=search&term=NT5C1B	http://www.ensembl.org/Mus_musculus/geneview?gene=ENSG00000185013
3.441e-09	0.0461047	A_23_P22286	7767	ZNF224	zinc finger protein 224	chr19q13.2	http://www.ncbi.nlm.nih.gov/sites/entrez?db=pubmed&cmd=search&term=ZNF224	http://www.ensembl.org/Mus_musculus/geneview?gene=ENSG00000186019		SNP_A-1646852	rs2345518	3790	KCNS3	potassium voltage-gated channel, delayed-rectifier, subfamily S, member 3	chr2p24	downstream	275991	http://www.ncbi.nlm.nih.gov/sites/entrez?db=pubmed&cmd=search&term=KCNS3	http://www.ensembl.org/Mus_musculus/geneview?gene=ENSG00000170745
3.544e-09	0.0461047	A_23_P13057	56981	PRDM11	PR domain containing 11	chr11p11	http://www.ncbi.nlm.nih.gov/sites/entrez?db=pubmed&cmd=search&term=PRDM11	http://www.ensembl.org/Mus_musculus/geneview?gene=ENSG00000019485		SNP_A-1688381	rs12580249	6660	SOX5	SRY (sex determining region Y)-box 5	chr12p12.1	downstream	471256	http://www.ncbi.nlm.nih.gov/sites/entrez?db=pubmed&cmd=search&term=SOX5	http://www.ensembl.org/Mus_musculus/geneview?gene=ENSG00000134532
3.544e-09	0.0461047	A_23_P13057	56981	PRDM11	PR domain containing 11	chr11p11	http://www.ncbi.nlm.nih.gov/sites/entrez?db=pubmed&cmd=search&term=PRDM11	http://www.ensembl.org/Mus_musculus/geneview?gene=ENSG00000019485		SNP_A-1690474	rs7957614	6660	SOX5	SRY (sex determining region Y)-box 5	chr12p12.1	downstream	466428	http://www.ncbi.nlm.nih.gov/sites/entrez?db=pubmed&cmd=search&term=SOX5	http://www.ensembl.org/Mus_musculus/geneview?gene=ENSG00000134532
3.715e-09	0.0461047	A_23_P37954	899	CCNF	cyclin F	chr16p13.3	http://www.ncbi.nlm.nih.gov/sites/entrez?db=pubmed&cmd=search&term=CCNF	http://www.ensembl.org/Mus_musculus/geneview?gene=ENSG00000162063		SNP_A-1757363	rs10516652	153020	RASGEF1B	RasGEF domain family, member 1B	chr4q21.21	downstream	181314	http://www.ncbi.nlm.nih.gov/sites/entrez?db=pubmed&cmd=search&term=RASGEF1B	http://www.ensembl.org/Mus_musculus/geneview?gene=ENSG00000138670
3.715e-09	0.0461047	A_23_P37954	899	CCNF	cyclin F	chr16p13.3	http://www.ncbi.nlm.nih.gov/sites/entrez?db=pubmed&cmd=search&term=CCNF	http://www.ensembl.org/Mus_musculus/geneview?gene=ENSG00000162063		SNP_A-1649424	rs10488934	5593	PRKG2	protein kinase, cGMP-dependent, type II	chr4q13.1-q21.1	upstream	91531	http://www.ncbi.nlm.nih.gov/sites/entrez?db=pubmed&cmd=search&term=PRKG2	http://www.ensembl.org/Mus_musculus/geneview?gene=ENSG00000138669
3.847e-09	0.0461047	A_23_P138260	23569	PADI4	peptidyl arginine deiminase, type IV	chr1p36.13	http://www.ncbi.nlm.nih.gov/sites/entrez?db=pubmed&cmd=search&term=PADI4	http://www.ensembl.org/Mus_musculus/geneview?gene=ENSG00000159339		SNP_A-1659794	rs2196502	50507	NOX4	NADPH oxidase 4	chr11q14.2-q21	upstream	20498	http://www.ncbi.nlm.nih.gov/sites/entrez?db=pubmed&cmd=search&term=NOX4	http://www.ensembl.org/Mus_musculus/geneview?gene=ENSG00000086991
4.028e-09	0.0461047	A_23_P32454	7038	TG	thyroglobulin	chr8q24	http://www.ncbi.nlm.nih.gov/sites/entrez?db=pubmed&cmd=search&term=TG	http://www.ensembl.org/Mus_musculus/geneview?gene=ENSG00000042832		SNP_A-1747064	rs3900610	5099	PCDH7	protocadherin 7	chr4p15	downstream	1430410	http://www.ncbi.nlm.nih.gov/sites/entrez?db=pubmed&cmd=search&term=PCDH7	http://www.ensembl.org/Mus_musculus/geneview?gene=---
4.319e-09	0.0461047	A_23_P208940	126308	MOBKL2A	MOB1, Mps One Binder kinase activator-like 2A (yeast)	chr19p13.3	http://www.ncbi.nlm.nih.gov/sites/entrez?db=pubmed&cmd=search&term=MOBKL2A	http://www.ensembl.org/Mus_musculus/geneview?gene=ENSG00000172081		SNP_A-1722908	rs10503587	4481	MSR1	macrophage scavenger receptor 1	chr8p22	upstream	773348	http://www.ncbi.nlm.nih.gov/sites/entrez?db=pubmed&cmd=search&term=MSR1	http://www.ensembl.org/Mus_musculus/geneview?gene=ENSG00000038945
4.449e-09	0.0461047	A_23_P82420	6804	STX1A	syntaxin 1A (brain)	chr7q11.23	http://www.ncbi.nlm.nih.gov/sites/entrez?db=pubmed&cmd=search&term=STX1A	http://www.ensembl.org/Mus_musculus/geneview?gene=ENSG00000106089		SNP_A-1688322	rs7357751	1993	ELAVL2	ELAV (embryonic lethal, abnormal vision, Drosophila)-like 2 (Hu antigen B)	chr9p21	downstream	77507	http://www.ncbi.nlm.nih.gov/sites/entrez?db=pubmed&cmd=search&term=ELAVL2	http://www.ensembl.org/Mus_musculus/geneview?gene=ENSG00000107105
4.449e-09	0.0461047	A_23_P82420	6804	STX1A	syntaxin 1A (brain)	chr7q11.23	http://www.ncbi.nlm.nih.gov/sites/entrez?db=pubmed&cmd=search&term=STX1A	http://www.ensembl.org/Mus_musculus/geneview?gene=ENSG00000106089		SNP_A-1747047	rs4977867	1993	ELAVL2	ELAV (embryonic lethal, abnormal vision, Drosophila)-like 2 (Hu antigen B)	chr9p21	downstream	77018	http://www.ncbi.nlm.nih.gov/sites/entrez?db=pubmed&cmd=search&term=ELAVL2	http://www.ensembl.org/Mus_musculus/geneview?gene=ENSG00000107105
4.585e-09	0.0461047	A_23_P42924	154790	CLEC2L	C-type lectin domain family 2, member L	chr7q34	http://www.ncbi.nlm.nih.gov/sites/entrez?db=pubmed&cmd=search&term=CLEC2L	http://www.ensembl.org/Mus_musculus/geneview?gene=ENSG00000236279		SNP_A-1647304	rs951729	1740	DLG2	discs, large homolog 2 (Drosophila)	chr11q14.1	intron	0	http://www.ncbi.nlm.nih.gov/sites/entrez?db=pubmed&cmd=search&term=DLG2	http://www.ensembl.org/Mus_musculus/geneview?gene=ENSG00000150672
4.807e-09	0.0461047	A_23_P55957	7288	TULP2	tubby like protein 2	chr19q13.1	http://www.ncbi.nlm.nih.gov/sites/entrez?db=pubmed&cmd=search&term=TULP2	http://www.ensembl.org/Mus_musculus/geneview?gene=ENSG00000104804		SNP_A-1665483	rs1881794	81472	OR2C3	olfactory receptor, family 2, subfamily C, member 3	chr1q44	downstream	10513	http://www.ncbi.nlm.nih.gov/sites/entrez?db=pubmed&cmd=search&term=OR2C3	http://www.ensembl.org/Mus_musculus/geneview?gene=ENSG00000196242
4.848e-09	0.0461047	A_23_P47614	7262	PHLDA2	pleckstrin homology-like domain, family A, member 2	chr11p15.5	http://www.ncbi.nlm.nih.gov/sites/entrez?db=pubmed&cmd=search&term=PHLDA2	http://www.ensembl.org/Mus_musculus/geneview?gene=ENSG00000181649		SNP_A-1745289	rs9305355	246705	C21orf94	chromosome 21 open reading frame 94	chr21q21.3	downstream	79689	0	0
4.873e-09	0.0461047	A_23_P48229	3736	KCNA1	potassium voltage-gated channel, shaker-related subfamily, member 1 (episodic ataxia with myokymia)	chr12p13.32	http://www.ncbi.nlm.nih.gov/sites/entrez?db=pubmed&cmd=search&term=KCNA1	http://www.ensembl.org/Mus_musculus/geneview?gene=ENSG00000111262		SNP_A-1686774	rs1381108	6323	SCN1A	sodium channel, voltage-gated, type I, alpha subunit	chr2q24.3	intron	0	0	0
4.873e-09	0.0461047	A_23_P48229	3736	KCNA1	potassium voltage-gated channel, shaker-related subfamily, member 1 (episodic ataxia with myokymia)	chr12p13.32	http://www.ncbi.nlm.nih.gov/sites/entrez?db=pubmed&cmd=search&term=KCNA1	http://www.ensembl.org/Mus_musculus/geneview?gene=ENSG00000111262		SNP_A-1758687	rs994398	6323	SCN1A	sodium channel, voltage-gated, type I, alpha subunit	chr2q24.3	intron	0	0	0
4.873e-09	0.0461047	A_23_P48229	3736	KCNA1	potassium voltage-gated channel, shaker-related subfamily, member 1 (episodic ataxia with myokymia)	chr12p13.32	http://www.ncbi.nlm.nih.gov/sites/entrez?db=pubmed&cmd=search&term=KCNA1	http://www.ensembl.org/Mus_musculus/geneview?gene=ENSG00000111262		SNP_A-1729509	rs10497275	6323	SCN1A	sodium channel, voltage-gated, type I, alpha subunit	chr2q24.3	3UTR	0	0	0
4.92e-09	0.0461047	A_23_P134147	9841	ZBTB24	zinc finger and BTB domain containing 24	chr6q21	http://www.ncbi.nlm.nih.gov/sites/entrez?db=pubmed&cmd=search&term=ZBTB24	http://www.ensembl.org/Mus_musculus/geneview?gene=ENSG00000112365		SNP_A-1698935	rs10511731	1993	ELAVL2	ELAV (embryonic lethal, abnormal vision, Drosophila)-like 2 (Hu antigen B)	chr9p21	downstream	76286	0	0
4.986e-09	0.0461047	A_23_P100963	201305	SPNS3	spinster homolog 3 (Drosophila)	chr17p13.2	http://www.ncbi.nlm.nih.gov/sites/entrez?db=pubmed&cmd=search&term=SPNS3	http://www.ensembl.org/Mus_musculus/geneview?gene=ENSG00000182557		SNP_A-1691321	rs546913	2534	FYN	FYN oncogene related to SRC, FGR, YES	chr6q21	upstream	94955	0	0
5.014e-09	0.0461047	A_23_P209438	57679	ALS2	amyotrophic lateral sclerosis 2 (juvenile)	chr2q33.1	http://www.ncbi.nlm.nih.gov/sites/entrez?db=pubmed&cmd=search&term=ALS2	http://www.ensembl.org/Mus_musculus/geneview?gene=ENSG00000003393		SNP_A-1703794	rs10508319	5588	PRKCQ	protein kinase C, theta	chr10p15	upstream	494260	0	0
5.296e-09	0.0478121	A_23_P214696	1432	MAPK14	mitogen-activated protein kinase 14	chr6p21.3-p21.2	http://www.ncbi.nlm.nih.gov/sites/entrez?db=pubmed&cmd=search&term=MAPK14	http://www.ensembl.org/Mus_musculus/geneview?gene=ENSG00000112062		SNP_A-1672599	rs10518684	4644	MYO5A	myosin VA (heavy chain 12, myoxin)	chr15q21	intron	0	0	0
5.474e-09	0.0485364	A_23_P27545	84266	ALKBH7	alkB, alkylation repair homolog 7 (E. coli)	chr19p13.3	http://www.ncbi.nlm.nih.gov/sites/entrez?db=pubmed&cmd=search&term=ALKBH7	http://www.ensembl.org/Mus_musculus/geneview?gene=ENSG00000125652		SNP_A-1642135	rs2034705	89978	ATPBD4	ATP binding domain 4	chr15q14	upstream	994221	0	0
5.714e-09	0.0488946	A_23_P41498	130	ADH6	alcohol dehydrogenase 6 (class V)	chr4q23	http://www.ncbi.nlm.nih.gov/sites/entrez?db=pubmed&cmd=search&term=ADH6	http://www.ensembl.org/Mus_musculus/geneview?gene=ENSG00000172955		SNP_A-1677850	rs723699	11112	HIBADH	3-hydroxyisobutyrate dehydrogenase	chr7p15.2	intron	0	0	0
5.89e-09	0.0488946	A_23_P151930	6938	TCF12	transcription factor 12	chr15q21	http://www.ncbi.nlm.nih.gov/sites/entrez?db=pubmed&cmd=search&term=TCF12	http://www.ensembl.org/Mus_musculus/geneview?gene=ENSG00000140262		SNP_A-1686963	rs9290675	51193	ZNF639	zinc finger protein 639	chr3q26.33	upstream	34917	0	0
5.96e-09	0.0488946	A_23_P32758	7004	TEAD4	TEA domain family member 4	chr12p13.3-p13.2	http://www.ncbi.nlm.nih.gov/sites/entrez?db=pubmed&cmd=search&term=TEAD4	http://www.ensembl.org/Mus_musculus/geneview?gene=ENSG00000197905		SNP_A-1646504	rs10498788	5314	PKHD1	polycystic kidney and hepatic disease 1 (autosomal recessive)	chr6p12.2	downstream	97747	0	0
5.979e-09	0.0488946	A_23_P49310	10595	ERN2	endoplasmic reticulum to nucleus signaling 2	chr16p12.2	http://www.ncbi.nlm.nih.gov/sites/entrez?db=pubmed&cmd=search&term=ERN2	http://www.ensembl.org/Mus_musculus/geneview?gene=ENSG00000134398		SNP_A-1723366	rs754920	2318	FLNC	filamin C, gamma	chr7q32-q35	upstream	2070	0	0
6.09e-09	0.0488946	A_23_P3716	55114	ARHGAP17	Rho GTPase activating protein 17	chr16p12.1	http://www.ncbi.nlm.nih.gov/sites/entrez?db=pubmed&cmd=search&term=ARHGAP17	http://www.ensembl.org/Mus_musculus/geneview?gene=ENSG00000140750		SNP_A-1703285	rs725774	84141	FAM176A	family with sequence similarity 176, member A	chr2p12	intron	0	0	0
6.166e-09	0.0488946	A_23_P64129	10553	HTATIP2	HIV-1 Tat interactive protein 2, 30kDa	chr11p15.1	http://www.ncbi.nlm.nih.gov/sites/entrez?db=pubmed&cmd=search&term=HTATIP2	http://www.ensembl.org/Mus_musculus/geneview?gene=ENSG00000109854		SNP_A-1681803	rs1579564	5789	PTPRD	protein tyrosine phosphatase, receptor type, D	chr9p23-p24.3	intron	0	0	0
6.204e-09	0.0488946	A_23_P150267	582	BBS1	Bardet-Biedl syndrome 1	chr11q13.1	http://www.ncbi.nlm.nih.gov/sites/entrez?db=pubmed&cmd=search&term=BBS1	http://www.ensembl.org/Mus_musculus/geneview?gene=ENSG00000174483		SNP_A-1723366	rs754920	2318	FLNC	filamin C, gamma	chr7q32-q35	upstream	2070	0	0
